# Supplementary material for: Methyl 2-(2,2,4-trimethyl-6-tosyl­perhydro-1,3-dioxino[5,4-c]pyridin-5-yl)acetate
Source: Acta Crystallogr Sect E Struct Rep Online. 2009 Apr 22;65(Pt 5):o1091. doi: 10.1107/S1600536809014391 (PMC2977770; doi:10.1107/S1600536809014391)
Supplement: Supplementary file 1 [file e-65-o1091-sup1.cif]

##############################################################################
###                                                                        ###
###        Electronic paper (Acta Crystallographica Section E)             ###
###                                                                        ###
##############################################################################
#                                                                            #
# This CIF contains the data in a paper accepted for publication in Acta     #
# Crystallographica Section E. It conforms to the requirements of Notes      #
# for Authors for Section E, and has been peer reviewed under the auspices   #
# of the IUCr Commission on Journals.                                        #
#                                                                            #
# Full details of the Crystallographic Information File format               #
# are given in the paper "The Crystallographic Information File (CIF):       #
# a New Standard Archive File for Crystallography" by S. R. Hall, F. H.      #
# Allen and I. D. Brown [Acta Cryst. (1991), A47, 655-685].                  #
#                                                                            #
# The current version of the core CIF dictionary is obtainable from          #
# ftp://ftp.iucr.org/pub/cif_core.dic. The current version number is 2.4.    #
#                                                                            #
# Software is freely available for graphical display of the structure(s) in  #
# this CIF.  For information consult the CIF home page http://www.iucr.org/  #
# cif/home.html                                                              #
#                                                                            #
# This file may be used for bona fide research purposes within the           #
# scientific community so long as proper attribution is given to the journal # 
# article from which it was obtained.                                        #
#                                                                            #
##############################################################################
                                             
data_I
_audit_creation_method     SHELXL-97
_chemical_name_systematic
;
Methyl 2-(2,2,4-trimethyl-6-tosylperhydro-1,3-
dioxino[5,4-<i>c</i>]pyridin-5-yl)acetate
;
_chemical_name_common     ?
_chemical_formula_moiety     'C20 H29 N O6 S'
_chemical_formula_sum     'C20 H29 N O6 S'
_chemical_formula_iupac     'C20 H29 N O6 S'
_chemical_formula_weight     411.50
_chemical_melting_point     ?
_symmetry_cell_setting     orthorhombic
_symmetry_space_group_name_H-M     'P 21 21 21'
_symmetry_space_group_name_Hall     'P 2ac 2ab'
loop_
    _symmetry_equiv_pos_as_xyz
    'x, y, z'
    '-x+1/2, -y, z+1/2'
    '-x, y+1/2, -z+1/2'
    'x+1/2, -y+1/2, -z'
_cell_length_a     8.2379(16)
_cell_length_b     18.039(4)
_cell_length_c     28.844(6)
_cell_angle_alpha     90.00
_cell_angle_beta     90.00
_cell_angle_gamma     90.00
_cell_volume     4286.2(15)
_cell_formula_units_Z     8
_cell_measurement_reflns_used     32218
_cell_measurement_theta_min     2.2
_cell_measurement_theta_max     25.4
_cell_measurement_temperature     293(2)
_exptl_crystal_description     block
_exptl_crystal_colour     colourless
_exptl_crystal_size_max     0.25
_exptl_crystal_size_mid     0.23
_exptl_crystal_size_min     0.21
_exptl_crystal_density_diffrn     1.275
_exptl_crystal_density_meas     ?
_exptl_crystal_density_method     'not measured'
_exptl_crystal_F_000     1760
_exptl_absorpt_coefficient_mu     0.186
_exptl_absorpt_correction_type     none
_exptl_absorpt_process_details     ?
_exptl_absorpt_correction_T_min     ?
_exptl_absorpt_correction_T_max     ?
_exptl_special_details
;
;
_diffrn_ambient_temperature     293(2)
_diffrn_radiation_type     MoK\a
_diffrn_radiation_wavelength     0.71073
_diffrn_radiation_source     'fine-focus sealed tube'
_diffrn_radiation_monochromator     graphite
_diffrn_measurement_device_type     'Bruker SMART APEX'
_diffrn_measurement_device     'CCD area-detector'
_diffrn_measurement_method     \w
_diffrn_detector_area_resol_mean     ?
_diffrn_reflns_number     49982
_diffrn_reflns_av_R_equivalents     0.0460
_diffrn_reflns_av_sigmaI/netI     0.0412
_diffrn_reflns_theta_min     1.41
_diffrn_reflns_theta_max     28.03
_diffrn_reflns_theta_full     28.03
_diffrn_measured_fraction_theta_max     0.993
_diffrn_measured_fraction_theta_full     0.993
_diffrn_reflns_limit_h_min     -10
_diffrn_reflns_limit_h_max     10
_diffrn_reflns_limit_k_min     -23
_diffrn_reflns_limit_k_max     23
_diffrn_reflns_limit_l_min     -37
_diffrn_reflns_limit_l_max     37
_diffrn_standards_number     0
_diffrn_standards_interval_count     0
_diffrn_standards_interval_time     ?
_diffrn_standards_decay_%     0
_refine_special_details
;
Refinement of <i>F</i>^2^ against ALL reflections. The weighted <i>R</i>-factor
<i>wR</i> and goodness of fit <i>S</i> are based on <i>F</i>^2^, conventional
<i>R</i>-factors <i>R</i> are based on <i>F</i>, with <i>F</i> set to zero for
negative <i>F</i>^2^. The threshold expression of <i>F</i>^2^ >
\s(<i>F</i>^2^) is used only for calculating <i>R</i>-factors(gt) <i>etc</i>.
and is not relevant to the choice of reflections for refinement.
<i>R</i>-factors based on <i>F</i>^2^ are statistically about twice as large
as those based on <i>F</i>, and <i>R</i>- factors based on ALL data will be
even larger.
;
_reflns_number_total     10142
_reflns_number_gt     7073
_reflns_threshold_expression     I>2\s(I)
_refine_ls_structure_factor_coef     Fsqd
_refine_ls_matrix_type     full
_refine_ls_R_factor_all     0.0863
_refine_ls_R_factor_gt     0.0546
_refine_ls_wR_factor_gt     0.1113
_refine_ls_wR_factor_ref     0.1236
_refine_ls_goodness_of_fit_ref     1.041
_refine_ls_restrained_S_all     1.041
_refine_ls_number_reflns     10142
_refine_ls_number_parameters     515
_refine_ls_number_restraints     0
_refine_ls_hydrogen_treatment     constr
_refine_ls_weighting_scheme     calc
_refine_ls_weighting_details
         'calc w=1/[\s^2^(Fo^2^)+(0.0589P)^2^+0.1953P] where P=(Fo^2^+2Fc^2^)/3'
_atom_sites_solution_hydrogens     geom
_atom_sites_solution_primary     direct
_atom_sites_solution_secondary     difmap
_refine_ls_shift/su_max     0.001
_refine_ls_shift/su_mean     0.000
_refine_diff_density_max     0.283
_refine_diff_density_min     -0.159
_refine_ls_extinction_method     none
_refine_ls_extinction_coef     ?
_refine_ls_abs_structure_details     'Flack (1983), 4401 Friedel pairs'
_refine_ls_abs_structure_Flack     -0.04(6)
loop_
    _atom_type_symbol
    _atom_type_description
    _atom_type_scat_dispersion_real
    _atom_type_scat_dispersion_imag
    _atom_type_scat_source
    'C' 'C' 0.0033 0.0016
                         'International Tables Vol C Tables 4.2.6.8 and 6.1.1.4'
    'H' 'H' 0.0000 0.0000
                         'International Tables Vol C Tables 4.2.6.8 and 6.1.1.4'
    'N' 'N' 0.0061 0.0033
                         'International Tables Vol C Tables 4.2.6.8 and 6.1.1.4'
    'O' 'O' 0.0106 0.0060
                         'International Tables Vol C Tables 4.2.6.8 and 6.1.1.4'
    'S' 'S' 0.1246 0.1234
                         'International Tables Vol C Tables 4.2.6.8 and 6.1.1.4'
_computing_data_collection     'SMART (Bruker, 2001)'
_computing_cell_refinement     'SAINT (Bruker, 2001)'
_computing_data_reduction     'SAINT (Bruker, 2001)'
_computing_structure_solution     'SHELXS97 (Sheldrick, 2008)'
_computing_structure_refinement     'SHELXL97 (Sheldrick, 2008)'
_computing_molecular_graphics
;
ORTEP-3 (Farrugia, 1997) and PLATON (Spek, 2009)
;
_computing_publication_material
                         'SHELXL97 (Sheldrick, 2008) and PARST (Nardelli, 1995)'
loop_
    _atom_site_type_symbol
    _atom_site_label
    _atom_site_fract_x
    _atom_site_fract_y
    _atom_site_fract_z
    _atom_site_U_iso_or_equiv
    _atom_site_adp_type
    _atom_site_calc_flag
    _atom_site_refinement_flags
    _atom_site_occupancy
    _atom_site_disorder_assembly
    _atom_site_disorder_group
    S S1A 0.57526(9) 0.51715(4) -0.03628(2) 0.05796(19) Uani d . 1 . .
    O O1A 1.0619(2) 0.59589(10) 0.06477(6) 0.0605(5) Uani d . 1 . .
    O O2A 0.8212(2) 0.65856(9) 0.04766(6) 0.0603(5) Uani d . 1 . .
    O O3A 0.7138(2) 0.47521(13) -0.04998(6) 0.0755(6) Uani d . 1 . .
    O O4A 0.5354(3) 0.58420(12) -0.06000(7) 0.0772(6) Uani d . 1 . .
    O O5A 0.7517(4) 0.34535(12) 0.08458(9) 0.0904(7) Uani d . 1 . .
    O O6A 0.5539(3) 0.35248(12) 0.13703(8) 0.0808(6) Uani d . 1 . .
    N N1A 0.5972(3) 0.53785(11) 0.01758(7) 0.0513(5) Uani d . 1 . .
    C C1A 0.9710(3) 0.53064(14) 0.05298(9) 0.0492(6) Uani d . 1 . .
    H H1A 0.9541 0.5292 0.0194 0.059 Uiso calc R 1 . .
    C C2A 0.9936(4) 0.66230(16) 0.04702(11) 0.0660(8) Uani d . 1 . .
    C C3A 0.7559(3) 0.61454(14) 0.08419(9) 0.0517(6) Uani d . 1 . .
    H H3A 0.7974 0.6325 0.1140 0.062 Uiso calc R 1 . .
    C C4A 0.5748(4) 0.62460(15) 0.08266(10) 0.0609(7) Uani d . 1 . .
    H H4A1 0.5494 0.6766 0.0874 0.073 Uiso calc R 1 . .
    H H4A2 0.5260 0.5968 0.1078 0.073 Uiso calc R 1 . .
    C C5A 0.5013(4) 0.59916(15) 0.03701(10) 0.0610(7) Uani d . 1 . .
    H H5A1 0.3905 0.5829 0.0421 0.073 Uiso calc R 1 . .
    H H5A2 0.4994 0.6402 0.0153 0.073 Uiso calc R 1 . .
    C C6A 0.6795(3) 0.48787(13) 0.05007(8) 0.0494(6) Uani d . 1 . .
    H H6A 0.7388 0.4512 0.0316 0.059 Uiso calc R 1 . .
    C C7A 0.8063(3) 0.53303(13) 0.07744(8) 0.0473(6) Uani d . 1 . .
    H H7A 0.8186 0.5104 0.1081 0.057 Uiso calc R 1 . .
    C C8A 1.0724(4) 0.46516(16) 0.06734(10) 0.0656(8) Uani d . 1 . .
    H H8A1 1.1726 0.4654 0.0503 0.098 Uiso calc R 1 . .
    H H8A2 1.0143 0.4202 0.0609 0.098 Uiso calc R 1 . .
    H H8A3 1.0951 0.4682 0.0999 0.098 Uiso calc R 1 . .
    C C9A 1.0572(5) 0.72345(17) 0.07810(13) 0.0942(11) Uani d . 1 . .
    H H9A 1.0135 0.7702 0.0682 0.141 Uiso calc R 1 . .
    H H9B 1.1735 0.7249 0.0763 0.141 Uiso calc R 1 . .
    H H9C 1.0248 0.7140 0.1095 0.141 Uiso calc R 1 . .
    C C10A 1.0386(5) 0.67399(18) -0.00378(11) 0.0861(11) Uani d . 1 . .
    H H10A 0.9992 0.6331 -0.0219 0.129 Uiso calc R 1 . .
    H H10B 1.1545 0.6771 -0.0067 0.129 Uiso calc R 1 . .
    H H10C 0.9903 0.7192 -0.0147 0.129 Uiso calc R 1 . .
    C C11A 0.5598(4) 0.44506(15) 0.08097(10) 0.0619(7) Uani d . 1 . .
    H H11A 0.5251 0.4767 0.1063 0.074 Uiso calc R 1 . .
    H H11B 0.4646 0.4319 0.0630 0.074 Uiso calc R 1 . .
    C C12A 0.6349(4) 0.37600(16) 0.10034(11) 0.0637(8) Uani d . 1 . .
    C C13A 0.6222(5) 0.2887(2) 0.16031(14) 0.1084(14) Uani d . 1 . .
    H H13A 0.6348 0.2489 0.1385 0.163 Uiso calc R 1 . .
    H H13B 0.5510 0.2735 0.1849 0.163 Uiso calc R 1 . .
    H H13C 0.7262 0.3015 0.1730 0.163 Uiso calc R 1 . .
    C C14A 0.4063(3) 0.45789(15) -0.04134(9) 0.0542(6) Uani d . 1 . .
    C C15A 0.4235(4) 0.38280(17) -0.03590(13) 0.0792(9) Uani d . 1 . .
    H H15A 0.5254 0.3621 -0.0310 0.095 Uiso calc R 1 . .
    C C16A 0.2869(5) 0.33837(18) -0.03779(13) 0.0867(10) Uani d . 1 . .
    H H16A 0.2985 0.2874 -0.0343 0.104 Uiso calc R 1 . .
    C C17A 0.1342(4) 0.36747(19) -0.04477(11) 0.0707(8) Uani d . 1 . .
    C C18A 0.1212(4) 0.44205(18) -0.05118(9) 0.0646(8) Uani d . 1 . .
    H H18A 0.0197 0.4628 -0.0568 0.077 Uiso calc R 1 . .
    C C19A 0.2548(3) 0.48700(17) -0.04956(8) 0.0613(7) Uani d . 1 . .
    H H19A 0.2430 0.5378 -0.0541 0.074 Uiso calc R 1 . .
    C C20A -0.0140(5) 0.3181(2) -0.04509(16) 0.1092(14) Uani d . 1 . .
    H H20A -0.0797 0.3287 -0.0184 0.164 Uiso calc R 1 . .
    H H20B 0.0193 0.2671 -0.0443 0.164 Uiso calc R 1 . .
    H H20C -0.0758 0.3271 -0.0727 0.164 Uiso calc R 1 . .
    S S1B 0.28509(8) 0.99757(4) 0.78584(2) 0.05622(18) Uani d . 1 . .
    O O1B -0.1954(2) 1.04905(9) 0.67240(6) 0.0605(5) Uani d . 1 . .
    O O2B 0.0287(2) 1.12430(9) 0.68719(7) 0.0559(5) Uani d . 1 . .
    O O3B 0.1485(2) 0.95520(14) 0.80040(6) 0.0766(6) Uani d . 1 . .
    O O4B 0.3229(3) 1.06604(12) 0.80809(7) 0.0753(6) Uani d . 1 . .
    O O5B 0.2026(4) 0.80369(13) 0.68850(11) 0.1137(9) Uani d . 1 . .
    O O6B 0.4075(3) 0.80688(13) 0.63892(10) 0.1123(10) Uani d . 1 . .
    N N1B 0.2609(2) 1.01569(11) 0.73141(7) 0.0493(5) Uani d . 1 . .
    C C1B -0.0958(3) 0.99191(13) 0.69158(8) 0.0472(5) Uani d . 1 . .
    H H1B -0.0836 1.0000 0.7250 0.057 Uiso calc R 1 . .
    C C2B -0.1430(4) 1.12199(16) 0.68368(12) 0.0676(8) Uani d . 1 . .
    C C3B 0.1124(3) 1.07542(14) 0.65631(9) 0.0542(7) Uani d . 1 . .
    H H3B 0.0795 1.0859 0.6243 0.065 Uiso calc R 1 . .
    C C4B 0.2911(4) 1.09264(16) 0.66211(9) 0.0609(7) Uani d . 1 . .
    H H4B1 0.3099 1.1443 0.6546 0.073 Uiso calc R 1 . .
    H H4B2 0.3532 1.0628 0.6405 0.073 Uiso calc R 1 . .
    C C5B 0.3509(3) 1.07768(15) 0.71098(10) 0.0603(7) Uani d . 1 . .
    H H5B1 0.4658 1.0660 0.7103 0.072 Uiso calc R 1 . .
    H H5B2 0.3362 1.1217 0.7299 0.072 Uiso calc R 1 . .
    C C6B 0.1994(3) 0.95835(14) 0.69959(8) 0.0470(6) Uani d . 1 . .
    H H6B 0.1432 0.9211 0.7184 0.056 Uiso calc R 1 . .
    C C7B 0.0722(3) 0.99495(13) 0.66821(8) 0.0473(6) Uani d . 1 . .
    H H7B 0.0666 0.9667 0.6392 0.057 Uiso calc R 1 . .
    C C8B -0.1829(4) 0.91985(14) 0.68341(10) 0.0584(7) Uani d . 1 . .
    H H8B1 -0.2839 0.9200 0.7000 0.088 Uiso calc R 1 . .
    H H8B2 -0.1167 0.8795 0.6941 0.088 Uiso calc R 1 . .
    H H8B3 -0.2038 0.9140 0.6509 0.088 Uiso calc R 1 . .
    C C9B -0.2052(5) 1.17063(18) 0.64537(15) 0.1038(13) Uani d . 1 . .
    H H9D -0.1790 1.2214 0.6520 0.156 Uiso calc R 1 . .
    H H9E -0.3208 1.1653 0.6429 0.156 Uiso calc R 1 . .
    H H9F -0.1555 1.1563 0.6166 0.156 Uiso calc R 1 . .
    C C10B -0.2031(4) 1.14526(18) 0.73155(14) 0.0929(11) Uani d . 1 . .
    H H10D -0.1633 1.1111 0.7544 0.139 Uiso calc R 1 . .
    H H10E -0.3196 1.1452 0.7319 0.139 Uiso calc R 1 . .
    H H10F -0.1641 1.1942 0.7385 0.139 Uiso calc R 1 . .
    C C11B 0.3353(3) 0.91821(15) 0.67257(10) 0.0608(7) Uani d . 1 . .
    H H11C 0.3454 0.9403 0.6421 0.073 Uiso calc R 1 . .
    H H11D 0.4375 0.9252 0.6887 0.073 Uiso calc R 1 . .
    C C12B 0.3041(4) 0.83826(17) 0.66744(12) 0.0697(8) Uani d . 1 . .
    C C13B 0.3901(7) 0.7273(2) 0.6319(2) 0.159(2) Uani d . 1 . .
    H H13D 0.4124 0.7018 0.6604 0.239 Uiso calc R 1 . .
    H H13E 0.4652 0.7111 0.6085 0.239 Uiso calc R 1 . .
    H H13F 0.2813 0.7164 0.6221 0.239 Uiso calc R 1 . .
    C C14B 0.4565(3) 0.93962(14) 0.79184(8) 0.0475(6) Uani d . 1 . .
    C C15B 0.4427(4) 0.86421(16) 0.78539(10) 0.0650(7) Uani d . 1 . .
    H H15B 0.3421 0.8430 0.7792 0.078 Uiso calc R 1 . .
    C C16B 0.5791(4) 0.82082(15) 0.78818(11) 0.0712(8) Uani d . 1 . .
    H H16B 0.5698 0.7700 0.7835 0.085 Uiso calc R 1 . .
    C C17B 0.7301(4) 0.85065(16) 0.79777(9) 0.0604(7) Uani d . 1 . .
    C C18B 0.7406(3) 0.92607(15) 0.80480(9) 0.0562(7) Uani d . 1 . .
    H H18B 0.8405 0.9472 0.8119 0.067 Uiso calc R 1 . .
    C C19B 0.6060(3) 0.97025(15) 0.80147(8) 0.0509(6) Uani d . 1 . .
    H H19B 0.6155 1.0212 0.8057 0.061 Uiso calc R 1 . .
    C C20B 0.8779(4) 0.80270(19) 0.80020(13) 0.0909(11) Uani d . 1 . .
    H H20D 0.9688 0.8287 0.7872 0.136 Uiso calc R 1 . .
    H H20E 0.8594 0.7579 0.7830 0.136 Uiso calc R 1 . .
    H H20F 0.9005 0.7906 0.8320 0.136 Uiso calc R 1 . .
loop_
    _atom_site_aniso_label
    _atom_site_aniso_U_11
    _atom_site_aniso_U_22
    _atom_site_aniso_U_33
    _atom_site_aniso_U_12
    _atom_site_aniso_U_13
    _atom_site_aniso_U_23
    S1A 0.0567(4) 0.0708(4) 0.0463(3) 0.0023(4) 0.0035(3) 0.0015(3)
    O1A 0.0601(11) 0.0523(11) 0.0689(12) -0.0043(9) -0.0045(10) 0.0044(9)
    O2A 0.0675(13) 0.0481(10) 0.0652(12) 0.0024(9) 0.0035(10) 0.0073(9)
    O3A 0.0577(11) 0.1072(16) 0.0617(12) 0.0048(12) 0.0064(10) -0.0170(11)
    O4A 0.0927(16) 0.0832(14) 0.0558(11) -0.0063(12) -0.0030(11) 0.0234(10)
    O5A 0.108(2) 0.0564(12) 0.1065(18) 0.0171(14) 0.0188(16) 0.0143(12)
    O6A 0.0797(15) 0.0733(14) 0.0895(15) -0.0257(12) -0.0035(12) 0.0317(12)
    N1A 0.0557(13) 0.0497(12) 0.0485(12) 0.0049(11) -0.0003(10) 0.0028(9)
    C1A 0.0530(15) 0.0499(15) 0.0447(13) 0.0022(12) 0.0001(11) 0.0018(11)
    C2A 0.071(2) 0.0507(16) 0.076(2) -0.0063(15) 0.0079(16) 0.0053(15)
    C3A 0.0650(18) 0.0475(14) 0.0425(13) 0.0003(13) 0.0026(12) -0.0030(11)
    C4A 0.0711(19) 0.0526(15) 0.0589(16) 0.0139(15) 0.0118(15) -0.0032(13)
    C5A 0.0601(17) 0.0570(16) 0.0657(18) 0.0118(14) 0.0008(14) 0.0016(15)
    C6A 0.0566(14) 0.0430(13) 0.0487(13) 0.0049(12) 0.0015(11) 0.0038(11)
    C7A 0.0587(15) 0.0446(13) 0.0386(12) 0.0020(12) 0.0006(11) 0.0044(10)
    C8A 0.0645(18) 0.0677(18) 0.0645(17) 0.0092(16) -0.0028(15) 0.0049(14)
    C9A 0.099(3) 0.0596(19) 0.123(3) -0.0177(19) -0.007(2) -0.0115(19)
    C10A 0.101(3) 0.074(2) 0.084(2) 0.0012(19) 0.022(2) 0.0239(18)
    C11A 0.0567(17) 0.0545(16) 0.0744(19) -0.0021(14) 0.0061(15) 0.0083(14)
    C12A 0.069(2) 0.0474(16) 0.074(2) -0.0174(16) -0.0092(16) 0.0045(15)
    C13A 0.122(3) 0.082(2) 0.122(3) -0.030(2) -0.017(3) 0.053(2)
    C14A 0.0586(16) 0.0574(16) 0.0466(14) 0.0079(14) -0.0007(12) -0.0067(12)
    C15A 0.0616(19) 0.068(2) 0.108(3) 0.0146(17) -0.0082(19) -0.0155(19)
    C16A 0.083(2) 0.0564(18) 0.120(3) 0.0020(19) -0.008(2) -0.0133(19)
    C17A 0.068(2) 0.078(2) 0.0661(19) -0.0025(17) 0.0005(16) -0.0210(16)
    C18A 0.0550(17) 0.084(2) 0.0549(17) 0.0062(16) -0.0058(13) -0.0155(15)
    C19A 0.0692(18) 0.0671(18) 0.0476(14) 0.0130(16) -0.0053(13) -0.0058(13)
    C20A 0.088(3) 0.110(3) 0.130(3) -0.025(2) 0.002(3) -0.026(3)
    S1B 0.0426(3) 0.0804(5) 0.0457(3) 0.0074(4) 0.0006(3) -0.0030(3)
    O1B 0.0510(10) 0.0468(10) 0.0838(13) -0.0016(9) -0.0206(10) -0.0018(9)
    O2B 0.0494(10) 0.0466(10) 0.0717(12) -0.0047(8) -0.0057(9) -0.0033(9)
    O3B 0.0471(11) 0.1263(18) 0.0563(12) -0.0014(12) 0.0048(9) 0.0147(12)
    O4B 0.0738(14) 0.0897(14) 0.0624(12) 0.0262(12) -0.0113(10) -0.0296(11)
    O5B 0.0986(19) 0.0698(15) 0.173(3) -0.0186(15) 0.036(2) -0.0314(16)
    O6B 0.107(2) 0.0767(16) 0.153(2) 0.0158(16) 0.0512(19) -0.0334(15)
    N1B 0.0429(11) 0.0553(12) 0.0498(11) -0.0027(10) -0.0015(9) -0.0023(10)
    C1B 0.0437(12) 0.0466(13) 0.0514(13) -0.0017(12) -0.0082(10) -0.0041(11)
    C2B 0.0532(17) 0.0511(17) 0.099(2) -0.0005(14) -0.0173(16) -0.0008(16)
    C3B 0.0640(17) 0.0548(16) 0.0439(14) -0.0072(14) -0.0013(12) 0.0067(12)
    C4B 0.0617(17) 0.0583(16) 0.0627(17) -0.0125(15) 0.0156(15) 0.0070(13)
    C5B 0.0510(15) 0.0593(16) 0.0705(18) -0.0125(13) 0.0001(14) -0.0032(14)
    C6B 0.0420(13) 0.0500(14) 0.0489(14) -0.0026(11) 0.0035(11) -0.0002(11)
    C7B 0.0527(14) 0.0490(14) 0.0402(12) -0.0046(13) -0.0023(10) -0.0036(11)
    C8B 0.0540(16) 0.0551(16) 0.0662(17) -0.0091(13) -0.0019(14) 0.0011(13)
    C9B 0.091(3) 0.064(2) 0.156(4) -0.002(2) -0.050(3) 0.019(2)
    C10B 0.0585(18) 0.075(2) 0.145(3) -0.0070(17) 0.009(2) -0.043(2)
    C11B 0.0516(16) 0.0651(19) 0.0657(18) 0.0031(13) 0.0088(14) -0.0024(14)
    C12B 0.0538(18) 0.0617(19) 0.094(2) 0.0070(16) 0.0001(17) -0.0127(17)
    C13B 0.151(5) 0.079(3) 0.247(6) 0.022(3) 0.043(4) -0.065(3)
    C14B 0.0446(14) 0.0578(16) 0.0402(13) 0.0002(12) 0.0002(11) 0.0031(12)
    C15B 0.0558(16) 0.0672(19) 0.0721(19) -0.0124(15) -0.0072(15) 0.0101(15)
    C16B 0.082(2) 0.0458(16) 0.086(2) -0.0046(16) -0.0109(19) 0.0071(15)
    C17B 0.0641(18) 0.0584(17) 0.0586(17) 0.0060(15) -0.0053(14) 0.0101(13)
    C18B 0.0444(15) 0.0662(18) 0.0580(16) -0.0008(13) -0.0039(12) 0.0064(13)
    C19B 0.0473(14) 0.0533(15) 0.0521(15) 0.0002(13) -0.0023(11) -0.0012(12)
    C20B 0.082(2) 0.082(2) 0.109(3) 0.026(2) -0.013(2) 0.009(2)
_geom_special_details
;
All e.s.d.'s (except the e.s.d. in the dihedral angle between two l.s. planes)
are estimated using the full covariance matrix. The cell e.s.d.'s are taken
into account individually in the estimation of e.s.d.'s in distances, angles
and torsion angles; correlations between e.s.d.'s in cell parameters are only
used when they are defined by crystal symmetry. An approximate (isotropic)
treatment of cell e.s.d.'s is used for estimating e.s.d.'s involving l.s.
planes.
;
loop_
    _geom_bond_atom_site_label_1
    _geom_bond_atom_site_label_2
    _geom_bond_site_symmetry_2
    _geom_bond_distance
    _geom_bond_publ_flag
    S1A O3A . 1.425(2) y
    S1A O4A . 1.428(2) y
    S1A N1A . 1.608(2) y
    S1A C14A . 1.761(3) y
    O1A C2A . 1.419(3) ?
    O1A C1A . 1.436(3) ?
    O2A C2A . 1.421(4) ?
    O2A C3A . 1.425(3) ?
    O5A C12A . 1.199(4) ?
    O6A C12A . 1.321(4) ?
    O6A C13A . 1.446(4) ?
    N1A C6A . 1.466(3) ?
    N1A C5A . 1.470(3) ?
    C1A C8A . 1.505(4) ?
    C1A C7A . 1.530(4) ?
    C1A H1A . 0.9800 ?
    C2A C9A . 1.515(4) ?
    C2A C10A . 1.526(4) ?
    C3A C4A . 1.504(4) ?
    C3A C7A . 1.540(3) ?
    C3A H3A . 0.9800 ?
    C4A C5A . 1.520(4) ?
    C4A H4A1 . 0.9700 ?
    C4A H4A2 . 0.9700 ?
    C5A H5A1 . 0.9700 ?
    C5A H5A2 . 0.9700 ?
    C6A C11A . 1.537(4) ?
    C6A C7A . 1.542(3) ?
    C6A H6A . 0.9800 ?
    C7A H7A . 0.9800 ?
    C8A H8A1 . 0.9600 ?
    C8A H8A2 . 0.9600 ?
    C8A H8A3 . 0.9600 ?
    C9A H9A . 0.9600 ?
    C9A H9B . 0.9600 ?
    C9A H9C . 0.9600 ?
    C10A H10A . 0.9600 ?
    C10A H10B . 0.9600 ?
    C10A H10C . 0.9600 ?
    C11A C12A . 1.499(4) ?
    C11A H11A . 0.9700 ?
    C11A H11B . 0.9700 ?
    C13A H13A . 0.9600 ?
    C13A H13B . 0.9600 ?
    C13A H13C . 0.9600 ?
    C14A C15A . 1.371(4) ?
    C14A C19A . 1.375(4) ?
    C15A C16A . 1.382(5) ?
    C15A H15A . 0.9300 ?
    C16A C17A . 1.378(5) ?
    C16A H16A . 0.9300 ?
    C17A C18A . 1.362(4) ?
    C17A C20A . 1.512(5) ?
    C18A C19A . 1.368(4) ?
    C18A H18A . 0.9300 ?
    C19A H19A . 0.9300 ?
    C20A H20A . 0.9600 ?
    C20A H20B . 0.9600 ?
    C20A H20C . 0.9600 ?
    S1B O3B . 1.424(2) y
    S1B O4B . 1.426(2) y
    S1B N1B . 1.616(2) y
    S1B C14B . 1.766(3) y
    O1B C2B . 1.422(3) ?
    O1B C1B . 1.429(3) ?
    O2B C2B . 1.419(3) ?
    O2B C3B . 1.431(3) ?
    O5B C12B . 1.207(4) ?
    O6B C12B . 1.313(4) ?
    O6B C13B . 1.457(4) ?
    N1B C5B . 1.465(3) ?
    N1B C6B . 1.473(3) ?
    C1B C8B . 1.503(3) ?
    C1B C7B . 1.540(3) ?
    C1B H1B . 0.9800 ?
    C2B C9B . 1.501(4) ?
    C2B C10B . 1.526(5) ?
    C3B C4B . 1.514(4) ?
    C3B C7B . 1.528(3) ?
    C3B H3B . 0.9800 ?
    C4B C5B . 1.517(4) ?
    C4B H4B1 . 0.9700 ?
    C4B H4B2 . 0.9700 ?
    C5B H5B1 . 0.9700 ?
    C5B H5B2 . 0.9700 ?
    C6B C7B . 1.534(3) ?
    C6B C11B . 1.544(4) ?
    C6B H6B . 0.9800 ?
    C7B H7B . 0.9800 ?
    C8B H8B1 . 0.9600 ?
    C8B H8B2 . 0.9600 ?
    C8B H8B3 . 0.9600 ?
    C9B H9D . 0.9600 ?
    C9B H9E . 0.9600 ?
    C9B H9F . 0.9600 ?
    C10B H10D . 0.9600 ?
    C10B H10E . 0.9600 ?
    C10B H10F . 0.9600 ?
    C11B C12B . 1.472(4) ?
    C11B H11C . 0.9700 ?
    C11B H11D . 0.9700 ?
    C13B H13D . 0.9600 ?
    C13B H13E . 0.9600 ?
    C13B H13F . 0.9600 ?
    C14B C15B . 1.378(4) ?
    C14B C19B . 1.378(3) ?
    C15B C16B . 1.372(4) ?
    C15B H15B . 0.9300 ?
    C16B C17B . 1.383(4) ?
    C16B H16B . 0.9300 ?
    C17B C18B . 1.378(4) ?
    C17B C20B . 1.495(4) ?
    C18B C19B . 1.369(4) ?
    C18B H18B . 0.9300 ?
    C19B H19B . 0.9300 ?
    C20B H20D . 0.9600 ?
    C20B H20E . 0.9600 ?
    C20B H20F . 0.9600 ?
loop_
    _geom_angle_atom_site_label_1
    _geom_angle_atom_site_label_2
    _geom_angle_atom_site_label_3
    _geom_angle_site_symmetry_1
    _geom_angle_site_symmetry_3
    _geom_angle
    _geom_angle_publ_flag
    O3A S1A O4A . . 120.10(10)
                             y
    O3A S1A N1A . . 107.52(11) ?
    O4A S1A N1A . . 106.98(12) ?
    O3A S1A C14A . . 106.73(12) ?
    O4A S1A C14A . . 107.02(13) ?
    N1A S1A C14A . . 108.10(10)
                              y
    C2A O1A C1A . . 113.6(2) ?
    C2A O2A C3A . . 114.4(2) ?
    C12A O6A C13A . . 115.5(3) ?
    C6A N1A C5A . . 117.9(2) y
    C6A N1A S1A . . 121.8(2) y
    C5A N1A S1A . . 118.9(2) y
    O1A C1A C8A . . 106.8(2) ?
    O1A C1A C7A . . 109.3(2) ?
    C8A C1A C7A . . 112.8(2) ?
    O1A C1A H1A . . 109.3 ?
    C8A C1A H1A . . 109.3 ?
    C7A C1A H1A . . 109.3 ?
    O1A C2A O2A . . 110.6(2) ?
    O1A C2A C9A . . 105.3(3) ?
    O2A C2A C9A . . 111.9(3) ?
    O1A C2A C10A . . 111.5(2) ?
    O2A C2A C10A . . 105.2(3) ?
    C9A C2A C10A . . 112.5(3) ?
    O2A C3A C4A . . 106.6(2) ?
    O2A C3A C7A . . 109.7(2) ?
    C4A C3A C7A . . 112.3(2) ?
    O2A C3A H3A . . 109.4 ?
    C4A C3A H3A . . 109.4 ?
    C7A C3A H3A . . 109.4 ?
    C3A C4A C5A . . 112.6(2) ?
    C3A C4A H4A1 . . 109.1 ?
    C5A C4A H4A1 . . 109.1 ?
    C3A C4A H4A2 . . 109.1 ?
    C5A C4A H4A2 . . 109.1 ?
    H4A1 C4A H4A2 . . 107.8 ?
    N1A C5A C4A . . 110.1(2) ?
    N1A C5A H5A1 . . 109.6 ?
    C4A C5A H5A1 . . 109.6 ?
    N1A C5A H5A2 . . 109.6 ?
    C4A C5A H5A2 . . 109.6 ?
    H5A1 C5A H5A2 . . 108.2 ?
    N1A C6A C11A . . 112.5(2) ?
    N1A C6A C7A . . 108.38(19) ?
    C11A C6A C7A . . 113.8(2) ?
    N1A C6A H6A . . 107.3 ?
    C11A C6A H6A . . 107.3 ?
    C7A C6A H6A . . 107.3 ?
    C1A C7A C3A . . 108.9(2) ?
    C1A C7A C6A . . 110.47(19) ?
    C3A C7A C6A . . 112.7(2) ?
    C1A C7A H7A . . 108.2 ?
    C3A C7A H7A . . 108.2 ?
    C6A C7A H7A . . 108.2 ?
    C1A C8A H8A1 . . 109.5 ?
    C1A C8A H8A2 . . 109.5 ?
    H8A1 C8A H8A2 . . 109.5 ?
    C1A C8A H8A3 . . 109.5 ?
    H8A1 C8A H8A3 . . 109.5 ?
    H8A2 C8A H8A3 . . 109.5 ?
    C2A C9A H9A . . 109.5 ?
    C2A C9A H9B . . 109.5 ?
    H9A C9A H9B . . 109.5 ?
    C2A C9A H9C . . 109.5 ?
    H9A C9A H9C . . 109.5 ?
    H9B C9A H9C . . 109.5 ?
    C2A C10A H10A . . 109.5 ?
    C2A C10A H10B . . 109.5 ?
    H10A C10A H10B . . 109.5 ?
    C2A C10A H10C . . 109.5 ?
    H10A C10A H10C . . 109.5 ?
    H10B C10A H10C . . 109.5 ?
    C12A C11A C6A . . 111.7(2) ?
    C12A C11A H11A . . 109.3 ?
    C6A C11A H11A . . 109.3 ?
    C12A C11A H11B . . 109.3 ?
    C6A C11A H11B . . 109.3 ?
    H11A C11A H11B . . 107.9 ?
    O5A C12A O6A . . 124.1(3) ?
    O5A C12A C11A . . 125.0(3) ?
    O6A C12A C11A . . 110.9(3) ?
    O6A C13A H13A . . 109.5 ?
    O6A C13A H13B . . 109.5 ?
    H13A C13A H13B . . 109.5 ?
    O6A C13A H13C . . 109.5 ?
    H13A C13A H13C . . 109.5 ?
    H13B C13A H13C . . 109.5 ?
    C15A C14A C19A . . 119.4(3) ?
    C15A C14A S1A . . 120.6(2) ?
    C19A C14A S1A . . 120.0(2) ?
    C14A C15A C16A . . 119.0(3) ?
    C14A C15A H15A . . 120.5 ?
    C16A C15A H15A . . 120.5 ?
    C17A C16A C15A . . 121.9(3) ?
    C17A C16A H16A . . 119.1 ?
    C15A C16A H16A . . 119.1 ?
    C18A C17A C16A . . 117.9(3) ?
    C18A C17A C20A . . 121.2(3) ?
    C16A C17A C20A . . 120.9(3) ?
    C17A C18A C19A . . 121.2(3) ?
    C17A C18A H18A . . 119.4 ?
    C19A C18A H18A . . 119.4 ?
    C18A C19A C14A . . 120.7(3) ?
    C18A C19A H19A . . 119.7 ?
    C14A C19A H19A . . 119.7 ?
    C17A C20A H20A . . 109.5 ?
    C17A C20A H20B . . 109.5 ?
    H20A C20A H20B . . 109.5 ?
    C17A C20A H20C . . 109.5 ?
    H20A C20A H20C . . 109.5 ?
    H20B C20A H20C . . 109.5 ?
    O3B S1B O4B . . 120.30(10)
                             y
    O3B S1B N1B . . 107.33(11) ?
    O4B S1B N1B . . 106.79(12) ?
    O3B S1B C14B . . 106.59(12) ?
    O4B S1B C14B . . 107.10(12) ?
    N1B S1B C14B . . 108.30(10)
                              y
    C2B O1B C1B . . 113.88(19) ?
    C2B O2B C3B . . 114.7(2) ?
    C12B O6B C13B . . 116.6(3) ?
    C5B N1B C6B . . 117.3(2) y
    C5B N1B S1B . . 118.9(2) y
    C6B N1B S1B . . 120.4(2) y
    O1B C1B C8B . . 106.80(19) ?
    O1B C1B C7B . . 108.72(19) ?
    C8B C1B C7B . . 113.0(2) ?
    O1B C1B H1B . . 109.4 ?
    C8B C1B H1B . . 109.4 ?
    C7B C1B H1B . . 109.4 ?
    O2B C2B O1B . . 110.2(2) ?
    O2B C2B C9B . . 112.0(3) ?
    O1B C2B C9B . . 105.6(2) ?
    O2B C2B C10B . . 104.5(3) ?
    O1B C2B C10B . . 111.3(3) ?
    C9B C2B C10B . . 113.3(3) ?
    O2B C3B C4B . . 105.9(2) ?
    O2B C3B C7B . . 109.9(2) ?
    C4B C3B C7B . . 112.4(2) ?
    O2B C3B H3B . . 109.5 ?
    C4B C3B H3B . . 109.5 ?
    C7B C3B H3B . . 109.5 ?
    C3B C4B C5B . . 112.4(2) ?
    C3B C4B H4B1 . . 109.1 ?
    C5B C4B H4B1 . . 109.1 ?
    C3B C4B H4B2 . . 109.1 ?
    C5B C4B H4B2 . . 109.1 ?
    H4B1 C4B H4B2 . . 107.8 ?
    N1B C5B C4B . . 110.2(2) ?
    N1B C5B H5B1 . . 109.6 ?
    C4B C5B H5B1 . . 109.6 ?
    N1B C5B H5B2 . . 109.6 ?
    C4B C5B H5B2 . . 109.6 ?
    H5B1 C5B H5B2 . . 108.1 ?
    N1B C6B C7B . . 107.50(19) ?
    N1B C6B C11B . . 113.2(2) ?
    C7B C6B C11B . . 113.53(19) ?
    N1B C6B H6B . . 107.4 ?
    C7B C6B H6B . . 107.4 ?
    C11B C6B H6B . . 107.4 ?
    C3B C7B C6B . . 113.2(2) ?
    C3B C7B C1B . . 109.1(2) ?
    C6B C7B C1B . . 109.90(18) ?
    C3B C7B H7B . . 108.2 ?
    C6B C7B H7B . . 108.2 ?
    C1B C7B H7B . . 108.2 ?
    C1B C8B H8B1 . . 109.5 ?
    C1B C8B H8B2 . . 109.5 ?
    H8B1 C8B H8B2 . . 109.5 ?
    C1B C8B H8B3 . . 109.5 ?
    H8B1 C8B H8B3 . . 109.5 ?
    H8B2 C8B H8B3 . . 109.5 ?
    C2B C9B H9D . . 109.5 ?
    C2B C9B H9E . . 109.5 ?
    H9D C9B H9E . . 109.5 ?
    C2B C9B H9F . . 109.5 ?
    H9D C9B H9F . . 109.5 ?
    H9E C9B H9F . . 109.5 ?
    C2B C10B H10D . . 109.5 ?
    C2B C10B H10E . . 109.5 ?
    H10D C10B H10E . . 109.5 ?
    C2B C10B H10F . . 109.5 ?
    H10D C10B H10F . . 109.5 ?
    H10E C10B H10F . . 109.5 ?
    C12B C11B C6B . . 112.5(2) ?
    C12B C11B H11C . . 109.1 ?
    C6B C11B H11C . . 109.1 ?
    C12B C11B H11D . . 109.1 ?
    C6B C11B H11D . . 109.1 ?
    H11C C11B H11D . . 107.8 ?
    O5B C12B O6B . . 122.8(3) ?
    O5B C12B C11B . . 125.2(3) ?
    O6B C12B C11B . . 111.8(3) ?
    O6B C13B H13D . . 109.5 ?
    O6B C13B H13E . . 109.5 ?
    H13D C13B H13E . . 109.5 ?
    O6B C13B H13F . . 109.5 ?
    H13D C13B H13F . . 109.5 ?
    H13E C13B H13F . . 109.5 ?
    C15B C14B C19B . . 119.8(3) ?
    C15B C14B S1B . . 120.4(2) ?
    C19B C14B S1B . . 119.8(2) ?
    C16B C15B C14B . . 119.2(3) ?
    C16B C15B H15B . . 120.4 ?
    C14B C15B H15B . . 120.4 ?
    C15B C16B C17B . . 121.8(3) ?
    C15B C16B H16B . . 119.1 ?
    C17B C16B H16B . . 119.1 ?
    C18B C17B C16B . . 118.0(3) ?
    C18B C17B C20B . . 120.9(3) ?
    C16B C17B C20B . . 121.1(3) ?
    C19B C18B C17B . . 120.9(3) ?
    C19B C18B H18B . . 119.5 ?
    C17B C18B H18B . . 119.5 ?
    C18B C19B C14B . . 120.3(2) ?
    C18B C19B H19B . . 119.9 ?
    C14B C19B H19B . . 119.9 ?
    C17B C20B H20D . . 109.5 ?
    C17B C20B H20E . . 109.5 ?
    H20D C20B H20E . . 109.5 ?
    C17B C20B H20F . . 109.5 ?
    H20D C20B H20F . . 109.5 ?
    H20E C20B H20F . . 109.5 ?
loop_
    _geom_torsion_atom_site_label_1
    _geom_torsion_atom_site_label_2
    _geom_torsion_atom_site_label_3
    _geom_torsion_atom_site_label_4
    _geom_torsion_site_symmetry_1
    _geom_torsion_site_symmetry_2
    _geom_torsion_site_symmetry_3
    _geom_torsion_site_symmetry_4
    _geom_torsion
    _geom_torsion_publ_flag
    O3A S1A N1A C6A . . . . -33.3(2) ?
    O4A S1A N1A C6A . . . . -163.5(2) ?
    C14A S1A N1A C6A . . . . 81.6(2) ?
    O3A S1A N1A C5A . . . . 161.1(2) ?
    O4A S1A N1A C5A . . . . 30.8(2) ?
    C14A S1A N1A C5A . . . . -84.1(2) ?
    C2A O1A C1A C8A . . . . 170.9(2) ?
    C2A O1A C1A C7A . . . . -66.8(3) ?
    C1A O1A C2A O2A . . . . 35.7(3) ?
    C1A O1A C2A C9A . . . . 156.7(2) ?
    C1A O1A C2A C10A . . . . -80.9(3) ?
    C3A O2A C2A O1A . . . . 30.8(3) ?
    C3A O2A C2A C9A . . . . -86.3(3) ?
    C3A O2A C2A C10A . . . . 151.3(2) ?
    C2A O2A C3A C4A . . . . 173.4(2) ?
    C2A O2A C3A C7A . . . . -64.8(3) ?
    O2A C3A C4A C5A . . . . 60.8(3) ?
    C7A C3A C4A C5A . . . . -59.3(3) ?
    C6A N1A C5A C4A . . . . 30.9(3) ?
    S1A N1A C5A C4A . . . . -162.8(2) ?
    C3A C4A C5A N1A . . . . 30.8(3) ?
    C5A N1A C6A C11A . . . . 63.3(3) ?
    S1A N1A C6A C11A . . . . -102.5(2) ?
    C5A N1A C6A C7A . . . . -63.4(3) ?
    S1A N1A C6A C7A . . . . 130.82(19) ?
    O1A C1A C7A C3A . . . . 29.2(3) ?
    C8A C1A C7A C3A . . . . 147.9(2) ?
    O1A C1A C7A C6A . . . . 153.59(19) ?
    C8A C1A C7A C6A . . . . -87.8(2) ?
    O2A C3A C7A C1A . . . . 30.3(3) ?
    C4A C3A C7A C1A . . . . 148.6(2) ?
    O2A C3A C7A C6A . . . . -92.7(2) ?
    C4A C3A C7A C6A . . . . 25.6(3) ?
    N1A C6A C7A C1A . . . . -91.5(2) ?
    C11A C6A C7A C1A . . . . 142.6(2) ?
    N1A C6A C7A C3A . . . . 30.7(3) ?
    C11A C6A C7A C3A . . . . -95.3(2) ?
    N1A C6A C11A C12A . . . . 158.5(2) ?
    C7A C6A C11A C12A . . . . -77.8(3) ?
    C13A O6A C12A O5A . . . . 4.6(4) ?
    C13A O6A C12A C11A . . . . -176.2(3) ?
    C6A C11A C12A O5A . . . . -20.3(4) ?
    C6A C11A C12A O6A . . . . 160.4(2) ?
    O3A S1A C14A C15A . . . . 28.9(3) ?
    O4A S1A C14A C15A . . . . 158.6(2) ?
    N1A S1A C14A C15A . . . . -86.5(3) ?
    O3A S1A C14A C19A . . . . -152.9(2) ?
    O4A S1A C14A C19A . . . . -23.2(3) ?
    N1A S1A C14A C19A . . . . 91.7(2) ?
    C19A C14A C15A C16A . . . . -1.5(5) ?
    S1A C14A C15A C16A . . . . 176.8(3) ?
    C14A C15A C16A C17A . . . . -0.3(6) ?
    C15A C16A C17A C18A . . . . 1.9(5) ?
    C15A C16A C17A C20A . . . . -177.9(4) ?
    C16A C17A C18A C19A . . . . -1.7(5) ?
    C20A C17A C18A C19A . . . . 178.1(3) ?
    C17A C18A C19A C14A . . . . 0.0(4) ?
    C15A C14A C19A C18A . . . . 1.7(4) ?
    S1A C14A C19A C18A . . . . -176.6(2) ?
    O3B S1B N1B C5B . . . . 159.7(2) ?
    O4B S1B N1B C5B . . . . 29.5(2) ?
    C14B S1B N1B C5B . . . . -85.5(2) ?
    O3B S1B N1B C6B . . . . -41.6(2) ?
    O4B S1B N1B C6B . . . . -171.85(18) ?
    C14B S1B N1B C6B . . . . 73.12(19) ?
    C2B O1B C1B C8B . . . . 170.5(2) ?
    C2B O1B C1B C7B . . . . -67.2(3) ?
    C3B O2B C2B O1B . . . . 33.5(3) ?
    C3B O2B C2B C9B . . . . -83.8(3) ?
    C3B O2B C2B C10B . . . . 153.2(2) ?
    C1B O1B C2B O2B . . . . 33.1(3) ?
    C1B O1B C2B C9B . . . . 154.3(3) ?
    C1B O1B C2B C10B . . . . -82.4(3) ?
    C2B O2B C3B C4B . . . . 174.1(2) ?
    C2B O2B C3B C7B . . . . -64.3(3) ?
    O2B C3B C4B C5B . . . . 62.0(3) ?
    C7B C3B C4B C5B . . . . -58.0(3) ?
    C6B N1B C5B C4B . . . . 29.6(3) ?
    S1B N1B C5B C4B . . . . -171.03(19) ?
    C3B C4B C5B N1B . . . . 32.0(3) ?
    C5B N1B C6B C7B . . . . -65.0(3) ?
    S1B N1B C6B C7B . . . . 136.05(17) ?
    C5B N1B C6B C11B . . . . 61.2(3) ?
    S1B N1B C6B C11B . . . . -97.7(2) ?
    O2B C3B C7B C6B . . . . -96.2(2) ?
    C4B C3B C7B C6B . . . . 21.5(3) ?
    O2B C3B C7B C1B . . . . 26.5(3) ?
    C4B C3B C7B C1B . . . . 144.1(2) ?
    N1B C6B C7B C3B . . . . 34.8(3) ?
    C11B C6B C7B C3B . . . . -91.2(3) ?
    N1B C6B C7B C1B . . . . -87.4(2) ?
    C11B C6B C7B C1B . . . . 146.6(2) ?
    O1B C1B C7B C3B . . . . 32.7(2) ?
    C8B C1B C7B C3B . . . . 151.1(2) ?
    O1B C1B C7B C6B . . . . 157.36(19) ?
    C8B C1B C7B C6B . . . . -84.2(2) ?
    N1B C6B C11B C12B . . . . 141.0(2) ?
    C7B C6B C11B C12B . . . . -96.1(3) ?
    C13B O6B C12B O5B . . . . 2.7(6) ?
    C13B O6B C12B C11B . . . . 178.8(4) ?
    C6B C11B C12B O5B . . . . -13.2(5) ?
    C6B C11B C12B O6B . . . . 170.8(3) ?
    O3B S1B C14B C15B . . . . 32.2(2) ?
    O4B S1B C14B C15B . . . . 162.2(2) ?
    N1B S1B C14B C15B . . . . -83.0(2) ?
    O3B S1B C14B C19B . . . . -150.0(2) ?
    O4B S1B C14B C19B . . . . -20.0(2) ?
    N1B S1B C14B C19B . . . . 94.8(2) ?
    C19B C14B C15B C16B . . . . -0.7(4) ?
    S1B C14B C15B C16B . . . . 177.1(2) ?
    C14B C15B C16B C17B . . . . 0.7(5) ?
    C15B C16B C17B C18B . . . . 0.3(5) ?
    C15B C16B C17B C20B . . . . -179.4(3) ?
    C16B C17B C18B C19B . . . . -1.2(4) ?
    C20B C17B C18B C19B . . . . 178.4(3) ?
    C17B C18B C19B C14B . . . . 1.2(4) ?
    C15B C14B C19B C18B . . . . -0.2(4) ?
    S1B C14B C19B C18B . . . . -178.0(2) ?
loop_
    _geom_hbond_atom_site_label_D
    _geom_hbond_atom_site_label_H
    _geom_hbond_atom_site_label_A
    _geom_hbond_site_symmetry_A
    _geom_hbond_distance_DH
    _geom_hbond_distance_HA
    _geom_hbond_distance_DA
    _geom_hbond_angle_DHA
    C4B H4B2 O4A 3_655 0.97 2.53 3.277(3) 134
    C13A H13B O5B 2_564 0.96 2.51 3.256(5) 134
    C13A H13C O4B 4_566 0.96 2.58 3.229(4) 125
    C18A H18A O3A 1_455 0.93 2.54 3.409(4) 156
    C18B H18B O3B 1_655 0.93 2.56 3.403(3) 151
    C5A H5A2 O4A . 0.97 2.41 2.825(3) 105
    C6A H6A O3A . 0.98 2.40 2.908(3) 112
    C6A H6A O5A . 0.98 2.45 2.820(3) 102
    C6B H6B O3B . 0.98 2.44 2.939(3) 111
    C6B H6B O5B . 0.98 2.34 2.808(3) 109
    C5B H5B2 O4B . 0.97 2.47 2.818(3) 101
    C19A H19A O4A . 0.93 2.56 2.917(4) 104
    C19B H19B O4B . 0.93 2.54 2.909(3) 104
data_global
_journal_date_recd_electronic     2009-04-11
_journal_date_accepted     2009-04-17
_journal_name_full     'Acta Crystallographica, Section E'
_journal_year     2009
_journal_volume     65
_journal_issue      5
_journal_page_first     o1091
_journal_page_last     o1091
_journal_paper_category     QO
_journal_coeditor_code     BT2928
_publ_contact_author_name     'Dr. S. Selvanayagam'
_publ_contact_author_address
;   Department of Physics
    Kalasalingam University
    Krishnankoil 626 190
    India
;
_publ_contact_author_email     's_selvanayagam@rediffmail.com'
_publ_contact_author_fax     ?
_publ_contact_author_phone     ?
_publ_section_title
;\
Methyl
2-(2,2,4-trimethyl-6-tosylperhydro-1,3-dioxino[5,4-<i>c</i>]pyridin-5-yl)\
acetate
;
loop_
    _publ_author_name
    _publ_author_address
    'S. Selvanayagam'
;     Department of Physics
      Kalasalingam University
      Krishnankoil 626 190
      India
;
    'B. Sridhar'
;     Laboratory of X-ray Crystallography
      Indian Institute of Chemical Technology
      Hyderabad 500 007
      India
;
    'K. Ravikumar'
;     Laboratory of X-ray Crystallography
      Indian Institute of Chemical Technology
      Hyderabad 500 007
      India
;
    'S. Kathiravan'
;     Department of Organic Chemistry
      University of Madras
      Guindy Campus
      Chennai 600 025
      India
;
    'R. Raghunathan'
;     Department of Organic Chemistry
      University of Madras
      Guindy Campus
      Chennai 600 025
      India
;
