# Supplementary material for: Methyl 2-(2,2,4-trimethyl-6-tosyl­perhydro-1,3-dioxino[5,4-c]pyridin-5-yl)acetate
Source: Acta Crystallogr Sect E Struct Rep Online. 2009 Apr 22;65(Pt 5):o1091. doi: 10.1107/S1600536809014391 (PMC2977770; doi:10.1107/S1600536809014391)
Supplement: Supplementary file 2 [file e-65-o1091-Isup2.hkl]

# 
# h,k,l, Fc-squared, Fo-squared, sigma(Fo-squared) and status flag 
# 
data_I
_shelx_title ' AD40 in P2(1)2(1)2(1)' 
_shelx_refln_list_code          4 
_shelx_F_calc_maximum      460.13 
_exptl_crystal_F_000      1760.00 
_reflns_d_resolution_high  0.7563 
 
loop_ 
 _symmetry_equiv_pos_as_xyz 
 'x, y, z' 
 '-x+1/2, -y, z+1/2' 
 '-x, y+1/2, -z+1/2' 
 'x+1/2, -y+1/2, -z' 
 
_cell_length_a     8.2379 
_cell_length_b    18.0389 
_cell_length_c    28.8436 
_cell_angle_alpha  90.000 
_cell_angle_beta   90.000 
_cell_angle_gamma  90.000 
 
_shelx_F_squared_multiplier     1.000 
 
loop_ 
 _refln_index_h 
 _refln_index_k 
 _refln_index_l 
 _refln_F_squared_calc 
 _refln_F_squared_meas 
 _refln_F_squared_sigma 
 _refln_observed_status 
   2   0   0     2268.10     2328.52     38.64 o 
   4   0   0      643.30      656.51     19.75 o 
   6   0   0     1401.52     1219.94     36.73 o 
   8   0   0      636.36      673.55     38.91 o 
  10   0   0       35.40       43.49     18.68 o 
   1   1   0    45079.95    49537.78    551.13 o 
   2   1   0      615.21      599.65     10.31 o 
   3   1   0       48.12       62.08      4.26 o 
   4   1   0      326.32      371.94      9.49 o 
   5   1   0     1798.41     1823.95     26.02 o 
   6   1   0      483.65      504.47     16.23 o 
   7   1   0     1147.31     1070.12     43.30 o 
   8   1   0      120.90      114.53     14.00 o 
   9   1   0       14.50       47.55     12.62 o 
  10   1   0        1.92       28.36     13.11 o 
   0   2   0   139294.09   141766.69   2406.26 o 
   1   2   0    16809.73    18355.42    192.33 o 
   2   2   0     5353.94     5940.35     69.28 o 
   3   2   0       24.31       31.78      3.68 o 
   4   2   0        8.45        8.08      3.99 o 
   5   2   0      294.93      310.40      9.42 o 
   6   2   0     1145.11     1196.50     23.01 o 
   7   2   0      602.22      581.52     20.92 o 
   8   2   0      254.13      258.63     18.81 o 
   9   2   0       10.66       11.68     11.25 o 
  10   2   0       28.85       67.39     18.63 o 
   1   3   0    13861.67    14261.06    150.28 o 
   2   3   0     3636.92     3846.25     46.49 o 
   3   3   0      436.07      472.45      9.67 o 
   4   3   0       82.85       93.38      5.81 o 
   5   3   0      224.32      204.46      8.12 o 
   6   3   0       86.18       81.76      8.20 o 
   7   3   0       15.02        6.11     11.49 o 
   8   3   0      142.18      118.25     14.45 o 
   9   3   0       77.96       80.53     14.18 o 
  10   3   0       11.08       10.15     11.85 o 
   0   4   0      148.44      157.67      7.61 o 
   1   4   0     9904.33    10514.78    119.82 o 
   2   4   0     1917.29     1821.55     23.11 o 
   3   4   0     1600.05     1757.48     23.53 o 
   4   4   0      460.04      445.20     10.57 o 
   5   4   0       20.06       32.58      5.39 o 
   6   4   0     1618.07     1674.67     28.92 o 
   7   4   0        1.75       -7.50      7.50 o 
   8   4   0       76.71       39.94     11.42 o 
   9   4   0        2.26       19.47     11.40 o 
  10   4   0      104.66      125.32     17.53 o 
   1   5   0     4526.98     4449.40     49.91 o 
   2   5   0     1628.01     1565.90     23.69 o 
   3   5   0     1999.88     2139.06     27.93 o 
   4   5   0        0.77        1.75      3.87 o 
   5   5   0      458.86      423.79     11.76 o 
   6   5   0       19.02       15.70      6.72 o 
   7   5   0        3.37        5.21      8.18 o 
   8   5   0        1.64        3.31      9.66 o 
   9   5   0      168.59      175.87     17.78 o 
  10   5   0       15.51       48.45     13.76 o 
   0   6   0    26934.23    28054.94    416.27 o 
   1   6   0     3334.20     3504.77     40.64 o 
   2   6   0     4414.13     4642.70     56.84 o 
   3   6   0      352.63      291.07      8.48 o 
   4   6   0     1880.68     1953.44     27.49 o 
   5   6   0       92.93       90.72      7.12 o 
   6   6   0     1209.24     1170.80     23.91 o 
   7   6   0        1.22       -7.55      7.55 o 
   8   6   0      105.05      117.46     21.80 o 
   9   6   0       16.84       17.14     21.12 o 
  10   6   0      103.54      107.74     17.04 o 
   1   7   0     2760.74     2841.73     34.44 o 
   2   7   0      379.68      321.21      8.30 o 
   3   7   0      114.16      110.15      6.14 o 
   4   7   0      103.55      103.01      6.95 o 
   5   7   0     2326.84     2352.57     33.54 o 
   6   7   0       92.32      108.50     10.50 o 
   7   7   0       27.76       51.25     10.04 o 
   8   7   0       60.78       74.90     13.74 o 
   9   7   0       58.67       82.12     14.70 o 
  10   7   0        1.32       14.93     18.05 o 
   0   8   0        0.33        2.45      4.24 o 
   1   8   0      871.69      985.96     15.57 o 
   2   8   0        3.88       10.27      3.75 o 
   3   8   0      607.31      527.41     11.92 o 
   4   8   0      707.42      696.09     15.96 o 
   5   8   0     4986.80     4970.28     77.97 o 
   6   8   0      714.37      757.21     21.40 o 
   7   8   0        1.28       24.16      9.07 o 
   8   8   0        0.19      -10.10     10.10 o 
   9   8   0       27.86       28.00     14.93 o 
  10   8   0        0.24       -4.99     20.41 o 
   1   9   0      721.58      677.83     12.84 o 
   2   9   0       51.83       48.55      4.93 o 
   3   9   0     1740.06     1772.02     25.95 o 
   4   9   0      107.49      111.97      7.51 o 
   5   9   0      622.55      609.71     16.87 o 
   6   9   0      691.04      596.80     28.36 o 
   7   9   0       88.05       83.62     11.44 o 
   8   9   0      218.42      260.54     24.20 o 
   9   9   0       21.45       44.81     18.57 o 
  10   9   0       20.07      -19.28     19.96 o 
   0  10   0       41.27       46.96      6.68 o 
   1  10   0        2.28        2.52      3.82 o 
   2  10   0      200.92      230.50      8.29 o 
   3  10   0       11.18       17.38      5.14 o 
   4  10   0       10.71       14.50      5.62 o 
   5  10   0      795.48      766.78     19.12 o 
   6  10   0      281.26      281.52     14.57 o 
   7  10   0      295.70      311.08     17.88 o 
   8  10   0       10.53       11.91     11.07 o 
   9  10   0        0.10       30.17     21.43 o 
   1  11   0      899.15      947.08     16.74 o 
   2  11   0      308.63      300.80     11.87 o 
   3  11   0      316.70      373.25     11.63 o 
   4  11   0      847.41      842.74     17.80 o 
   5  11   0       74.74       78.43      9.88 o 
   6  11   0        4.22        5.78      8.11 o 
   7  11   0       19.84        6.63      9.12 o 
   8  11   0       10.20       18.78     13.76 o 
   9  11   0       22.39       43.83     35.95 o 
   0  12   0      217.86      197.74     11.61 o 
   1  12   0      737.23      749.69     27.72 o 
   2  12   0      849.62      847.85     17.35 o 
   3  12   0      253.16      250.26     10.27 o 
   4  12   0      828.47      892.69     20.86 o 
   5  12   0       20.26       38.98      8.56 o 
   6  12   0        1.30       -9.07      9.07 o 
   7  12   0      112.55      132.19     15.69 o 
   8  12   0       22.03        8.93     16.65 o 
   9  12   0        1.72      -21.92     27.56 o 
   1  13   0      142.05      142.56      8.41 o 
   2  13   0      463.80      424.12     15.39 o 
   3  13   0      114.67      121.60     10.87 o 
   4  13   0     1938.87     1797.36     34.96 o 
   5  13   0       86.66       88.22     11.90 o 
   6  13   0        2.83       11.40     10.82 o 
   7  13   0       10.47        3.86     11.69 o 
   8  13   0       10.45       13.06     19.00 o 
   9  13   0       12.41       -4.99     26.54 o 
   0  14   0      205.35      197.72     16.41 o 
   1  14   0      250.35      261.87     16.12 o 
   2  14   0      617.30      649.59     19.11 o 
   3  14   0      385.80      397.21     15.89 o 
   4  14   0        0.34       -0.68      7.85 o 
   5  14   0      315.55      330.81     18.27 o 
   6  14   0        0.55        4.65     10.90 o 
   7  14   0        2.34       -8.33     10.99 o 
   8  14   0        0.01        7.22     15.82 o 
   1  15   0      112.61      105.92     12.04 o 
   2  15   0      133.64      154.62     15.61 o 
   3  15   0      380.96      320.03     20.71 o 
   4  15   0      417.40      458.24     18.17 o 
   5  15   0      158.48      134.17     13.98 o 
   6  15   0        1.73        7.56     11.37 o 
   7  15   0       11.14       11.40     13.08 o 
   8  15   0        1.11      -18.35     24.92 o 
   0  16   0       20.58       13.48     17.92 o 
   1  16   0      338.24      289.78     19.86 o 
   2  16   0       17.38       11.09     11.13 o 
   3  16   0        5.60        6.42      8.71 o 
   4  16   0       59.97       29.57     10.29 o 
   5  16   0        7.60        3.51     11.02 o 
   6  16   0       14.34        7.66     14.70 o 
   7  16   0       35.14       40.29     17.35 o 
   8  16   0        5.09       -4.08     27.90 o 
   1  17   0       14.88       -2.29     10.28 o 
   2  17   0       55.44       53.81     12.59 o 
   3  17   0       21.19       71.44     13.80 o 
   4  17   0        3.61        7.03     11.23 o 
   5  17   0       34.79       35.19     13.59 o 
   6  17   0        4.04       -3.99     14.96 o 
   7  17   0        0.12        9.67     15.57 o 
   0  18   0       11.40       -5.37     14.19 o 
   1  18   0       21.20       22.62     12.07 o 
   2  18   0       25.13       27.04     11.97 o 
   3  18   0        4.55       -1.05     15.88 o 
   4  18   0       68.01      120.76     18.97 o 
   5  18   0       25.15       27.95     27.33 o 
   6  18   0        3.01        2.70     15.01 o 
   7  18   0       36.76       41.47     18.18 o 
   1  19   0       12.13        1.96     10.86 o 
   2  19   0        2.23        0.25     11.04 o 
   3  19   0       58.07       56.50     13.99 o 
   4  19   0       94.43      165.04     21.96 o 
   5  19   0        7.18       19.60     18.64 o 
   6  19   0        0.12       -7.56     19.39 o 
   0  20   0       23.30       34.60     18.75 o 
   1  20   0        3.07       -5.26     12.05 o 
   2  20   0       85.69       90.78     16.30 o 
   3  20   0       48.81       49.07     14.81 o 
   4  20   0       63.22       93.94     29.39 o 
   5  20   0       72.92       73.47     23.98 o 
   1  21   0        6.49        5.17     13.27 o 
   2  21   0       25.36        9.81     13.00 o 
   3  21   0       30.84       42.48     15.12 o 
   4  21   0        4.54        4.78     15.46 o 
   0  22   0        0.38       12.73     19.75 o 
   1  22   0       39.54       59.72     14.59 o 
   2  22   0       17.61        7.46     12.99 o 
   3  22   0        0.05       11.66     16.87 o 
   4  22   0        2.03       19.51     26.54 o 
   1  23   0        6.95      -18.41     18.41 o 
   2  23   0        4.54       -7.05     45.25 o 
   1   0   1        8.97       36.10      2.00 o 
   2   0   1    44017.53    46669.03    519.43 o 
   3   0   1       60.32       67.17      4.34 o 
   4   0   1     4290.64     4415.04     51.66 o 
   5   0   1      534.18      606.98     14.90 o 
   6   0   1        0.29        7.63      8.45 o 
   7   0   1     1088.43     1128.20     29.55 o 
   8   0   1       40.22       26.24     11.75 o 
   9   0   1       40.54       33.96     11.70 o 
  10   0   1       44.33       45.55     13.10 o 
 -10   1   1       16.61       47.24     13.25 o 
  -9   1   1       48.02       43.10     13.07 o 
  -8   1   1      104.55       97.16     13.53 o 
  -7   1   1      245.50      271.91     15.78 o 
  -6   1   1     1410.85     1372.77     26.82 o 
  -5   1   1     1086.49     1177.91     24.03 o 
  -4   1   1     9426.21     9723.82    101.02 o 
  -3   1   1     1572.24     1565.53     19.63 o 
  -2   1   1     7178.63     7200.97     69.75 o 
  -1   1   1      679.67      712.26      8.51 o 
   1   1   1      674.66      715.90      9.83 o 
   2   1   1     7230.95     7258.52     90.00 o 
   3   1   1     1589.46     1579.49     26.92 o 
   4   1   1     9394.67     9736.35    113.62 o 
   5   1   1     1071.30     1124.52     28.20 o 
   6   1   1     1422.59     1420.77     26.11 o 
   7   1   1      251.54      250.52     15.70 o 
   8   1   1      105.64      119.71     14.40 o 
   9   1   1       46.18       77.23     13.53 o 
  10   1   1       16.39        6.30     11.30 o 
 -10   2   1       43.05       53.59     14.07 o 
  -9   2   1      110.41      105.21     14.77 o 
  -8   2   1       43.38       48.85     11.53 o 
  -7   2   1      284.90      260.64     17.38 o 
  -6   2   1      252.83      233.78     15.43 o 
  -5   2   1     1236.75     1296.65     23.89 o 
  -4   2   1       24.75       14.95      4.10 o 
  -3   2   1     1629.25     1737.78     21.44 o 
  -2   2   1     3730.70     3829.93     43.10 o 
  -1   2   1      255.76      222.95      4.19 o 
   0   2   1     3219.60     3288.53     38.16 o 
   1   2   1      246.10      209.17      4.74 o 
   2   2   1     3742.30     3803.89     42.92 o 
   3   2   1     1648.67     1778.85     24.57 o 
   4   2   1       26.50       14.65      4.18 o 
   5   2   1     1242.94     1243.77     20.11 o 
   6   2   1      251.47      238.96     11.36 o 
   7   2   1      280.68      263.93     19.55 o 
   8   2   1       44.24       46.09     11.28 o 
   9   2   1      110.09       97.24     14.94 o 
  10   2   1       43.21       27.99     14.50 o 
 -10   3   1       58.50       75.91     15.32 o 
  -9   3   1       24.05       22.81     17.84 o 
  -8   3   1      180.68      183.06     17.11 o 
  -7   3   1       85.94      107.58     16.12 o 
  -6   3   1     1301.12     1261.94     24.04 o 
  -5   3   1      191.33      193.96     10.73 o 
  -4   3   1      646.06      753.49     13.74 o 
  -3   3   1        1.34        3.83      3.32 o 
  -2   3   1     1518.88     1616.28     20.65 o 
  -1   3   1     6013.62     6274.61     67.94 o 
   0   3   1     7123.77     7574.15     80.65 o 
   1   3   1     6073.07     6341.90     68.08 o 
   2   3   1     1557.82     1644.13     20.87 o 
   3   3   1        1.13        3.63      3.19 o 
   4   3   1      624.67      734.59     14.86 o 
   5   3   1      178.21      177.80      7.87 o 
   6   3   1     1308.91     1266.53     29.01 o 
   7   3   1       90.83       83.26     13.48 o 
   8   3   1      176.73      169.84     16.67 o 
   9   3   1       23.20       37.66     12.47 o 
  10   3   1       58.68       46.41     16.96 o 
 -10   4   1       48.71       57.06     13.71 o 
  -9   4   1      136.23      135.33     16.99 o 
  -8   4   1       90.23      106.89     22.57 o 
  -7   4   1      174.64      158.70     14.67 o 
  -6   4   1        0.44       10.45      6.53 o 
  -5   4   1      842.37      807.86     16.09 o 
  -4   4   1      269.85      255.69      8.21 o 
  -3   4   1     6441.60     7084.00     78.87 o 
  -2   4   1     1333.05     1389.87     18.45 o 
  -1   4   1     7023.29     7317.93     74.28 o 
   0   4   1      675.29      649.96      9.75 o 
   1   4   1     6979.82     7278.70     84.31 o 
   2   4   1     1320.50     1363.93     18.47 o 
   3   4   1     6511.80     7112.66     78.97 o 
   4   4   1      275.41      261.61      8.45 o 
   5   4   1      824.84      759.68     15.41 o 
   6   4   1        0.43        2.80      6.24 o 
   7   4   1      165.34      165.26     13.21 o 
   8   4   1       90.64      104.45     16.92 o 
   9   4   1      134.46      151.41     16.98 o 
  10   4   1       49.31       59.13     14.24 o 
 -10   5   1       88.22       95.83     16.06 o 
  -9   5   1       19.02       32.85     12.05 o 
  -8   5   1      319.83      301.20     24.20 o 
  -7   5   1      170.22      163.64     13.39 o 
  -6   5   1      392.86      366.35     13.52 o 
  -5   5   1      926.28      930.33     17.72 o 
  -4   5   1      194.33      192.79      8.37 o 
  -3   5   1     1576.20     1688.32     23.27 o 
  -2   5   1      811.32      836.84     13.43 o 
  -1   5   1     2322.64     2502.04     28.11 o 
   0   5   1       13.77        9.79      2.96 o 
   1   5   1     2350.90     2528.96     31.99 o 
   2   5   1      834.45      873.85     13.37 o 
   3   5   1     1587.85     1743.81     23.78 o 
   4   5   1      199.53      211.25      9.35 o 
   5   5   1      935.08      905.87     24.14 o 
   6   5   1      389.32      393.52     13.73 o 
   7   5   1      174.10      181.34     13.82 o 
   8   5   1      316.15      340.12     19.08 o 
   9   5   1       19.60       12.13     11.33 o 
  10   5   1       88.12      101.98     16.55 o 
 -10   6   1       20.16       17.47     13.02 o 
  -9   6   1      148.80      160.22     24.91 o 
  -8   6   1       84.58       95.09     16.70 o 
  -7   6   1      276.77      293.86     16.58 o 
  -6   6   1      188.54      197.02     11.03 o 
  -5   6   1      264.73      248.35     12.01 o 
  -4   6   1      565.47      603.63     12.78 o 
  -3   6   1     2043.22     2159.49     28.64 o 
  -2   6   1       94.85      131.15      5.10 o 
  -1   6   1      611.56      718.54     11.54 o 
   0   6   1     7404.01     7788.37     84.73 o 
   1   6   1      611.86      721.97     11.81 o 
   2   6   1      101.83      131.22      5.90 o 
   3   6   1     2059.25     2171.34     30.58 o 
   4   6   1      551.46      579.58     12.76 o 
   5   6   1      271.71      263.04     11.93 o 
   6   6   1      188.62      215.23     14.09 o 
   7   6   1      271.02      261.11     15.64 o 
   8   6   1       84.99       85.80     12.41 o 
   9   6   1      146.06      199.60     29.27 o 
  10   6   1       19.60       14.11     13.04 o 
 -10   7   1       33.74       19.37     18.60 o 
  -9   7   1       13.65        9.99     11.57 o 
  -8   7   1      460.82      492.67     24.73 o 
  -7   7   1      703.27      648.61     22.22 o 
  -6   7   1      152.48      150.81     12.22 o 
  -5   7   1      141.41      146.66     10.62 o 
  -4   7   1     1381.30     1392.33     23.89 o 
  -3   7   1      301.13      317.07     12.82 o 
  -2   7   1       74.20       71.76      4.46 o 
  -1   7   1     2646.26     2993.05     35.42 o 
   0   7   1     1640.05     1776.19     23.07 o 
   1   7   1     2603.60     2891.82     35.41 o 
   2   7   1       77.53       73.46      5.18 o 
   3   7   1      308.04      308.12      9.60 o 
   4   7   1     1401.73     1389.10     23.61 o 
   5   7   1      139.10      133.65      9.09 o 
   6   7   1      164.35      171.66     14.92 o 
   7   7   1      710.77      645.60     22.41 o 
   8   7   1      457.45      480.15     25.06 o 
   9   7   1       12.93       26.04     14.22 o 
  10   7   1       33.97       45.66     19.16 o 
 -10   8   1       15.17       12.47     21.77 o 
  -9   8   1      118.07      164.14     27.37 o 
  -8   8   1       17.01       10.42     11.21 o 
  -7   8   1      363.52      361.68     16.45 o 
  -6   8   1       91.53       97.48      9.52 o 
  -5   8   1      571.20      582.67     15.25 o 
  -4   8   1      447.11      418.16     11.59 o 
  -3   8   1     4139.60     4356.31     49.45 o 
  -2   8   1      255.83      265.09      7.92 o 
  -1   8   1     1527.66     1582.49     21.87 o 
   0   8   1      451.41      531.75     10.41 o 
   1   8   1     1503.57     1600.68     22.06 o 
   2   8   1      264.01      260.48      8.02 o 
   3   8   1     4151.47     4356.15     56.12 o 
   4   8   1      429.81      437.09     11.64 o 
   5   8   1      582.10      627.32     16.51 o 
   6   8   1       91.97      117.60     11.07 o 
   7   8   1      361.79      360.30     17.94 o 
   8   8   1       16.60       14.48     12.88 o 
   9   8   1      116.70      190.39     28.42 o 
  10   8   1       14.29       33.11     25.63 o 
 -10   9   1       22.03       10.43     20.41 o 
  -9   9   1       14.55       19.46     23.13 o 
  -8   9   1      226.74      247.20     20.19 o 
  -7   9   1       57.83       39.72      9.78 o 
  -6   9   1        9.66        8.32      7.31 o 
  -5   9   1      394.85      375.50     13.76 o 
  -4   9   1      140.39      151.15      9.24 o 
  -3   9   1       29.13       42.02      5.33 o 
  -2   9   1       73.95       74.21      5.30 o 
  -1   9   1     1603.72     1665.88     23.16 o 
   0   9   1       51.08       62.02      4.82 o 
   1   9   1     1587.08     1637.92     23.97 o 
   2   9   1       80.84       73.60      5.52 o 
   3   9   1       30.93       34.18      5.27 o 
   4   9   1      143.65      136.42      8.68 o 
   5   9   1      388.46      344.64     13.02 o 
   6   9   1        9.77        4.33      7.82 o 
   7   9   1       58.74       23.57     12.76 o 
   8   9   1      225.52      238.06     23.34 o 
   9   9   1       13.82       19.86     12.28 o 
  -9  10   1       35.32        4.05     22.34 o 
  -8  10   1        3.58        1.43     10.54 o 
  -7  10   1      163.42      181.74     17.66 o 
  -6  10   1       64.69       71.13     10.43 o 
  -5  10   1     1185.58     1156.67     23.63 o 
  -4  10   1       80.10       98.94      7.49 o 
  -3  10   1     1387.08     1459.20     23.15 o 
  -2  10   1      142.18      129.05      6.58 o 
  -1  10   1      800.05      872.77     17.14 o 
   0  10   1      316.23      333.83      9.74 o 
   1  10   1      786.97      854.63     15.36 o 
   2  10   1      143.48      141.92      7.03 o 
   3  10   1     1392.75     1485.52     26.18 o 
   4  10   1       74.72       87.83      7.46 o 
   5  10   1     1175.36     1153.63     30.30 o 
   6  10   1       64.79       56.96      8.60 o 
   7  10   1      161.29      165.73     16.21 o 
   8  10   1        3.35        5.75     12.29 o 
   9  10   1       35.72       26.47     15.76 o 
  -9  11   1        0.40        0.11     15.76 o 
  -8  11   1       47.71       42.37     15.02 o 
  -7  11   1       15.00       23.24     13.29 o 
  -6  11   1      188.45      194.16     15.79 o 
  -5  11   1      231.95      243.74     13.38 o 
  -4  11   1      110.52      110.59      9.13 o 
  -3  11   1      236.01      224.22     11.49 o 
  -2  11   1      886.01      860.10     16.15 o 
  -1  11   1      367.50      373.62     10.26 o 
   0  11   1      277.23      264.91      8.76 o 
   1  11   1      362.15      387.56     10.43 o 
   2  11   1      877.72      829.11     16.21 o 
   3  11   1      240.82      207.76      9.34 o 
   4  11   1      106.25      126.52      8.68 o 
   5  11   1      232.12      244.25     12.28 o 
   6  11   1      183.95      187.96     13.19 o 
   7  11   1       14.66       11.54     11.98 o 
   8  11   1       47.85       36.82     14.92 o 
   9  11   1        0.43       -9.34     16.77 o 
  -9  12   1       11.14       19.03     19.31 o 
  -8  12   1        2.64        8.59     17.01 o 
  -7  12   1        2.34        4.44     10.41 o 
  -6  12   1      136.70      141.48     15.45 o 
  -5  12   1     1428.99     1421.95     33.74 o 
  -4  12   1      138.55      131.78     11.10 o 
  -3  12   1      897.76      919.05     20.10 o 
  -2  12   1      109.64      120.27      7.56 o 
  -1  12   1      654.76      569.80     19.71 o 
   0  12   1     1078.84     1085.07     18.81 o 
   1  12   1      662.12      594.95     15.81 o 
   2  12   1      107.08      122.38      7.70 o 
   3  12   1      875.82      926.19     18.98 o 
   4  12   1      133.40      118.80      9.66 o 
   5  12   1     1427.73     1416.77     30.46 o 
   6  12   1      136.59      131.94     12.26 o 
   7  12   1        2.00        2.72     11.46 o 
   8  12   1        2.48       16.33     16.98 o 
   9  12   1       11.05       26.73     18.92 o 
  -9  13   1       21.01        3.40     26.31 o 
  -8  13   1        4.86       21.02     12.99 o 
  -7  13   1        4.32      -13.19     13.19 o 
  -6  13   1      153.26      202.07     23.01 o 
  -5  13   1      287.86      272.65     21.44 o 
  -4  13   1      327.31      343.11     15.41 o 
  -3  13   1       41.54       35.15      8.59 o 
  -2  13   1     1293.65     1173.34     32.53 o 
  -1  13   1      205.01      202.20     11.16 o 
   0  13   1     1496.49     1424.77     31.49 o 
   1  13   1      205.55      223.98      9.29 o 
   2  13   1     1293.62     1239.46     21.67 o 
   3  13   1       41.11       38.41      7.67 o 
   4  13   1      326.38      331.87     17.71 o 
   5  13   1      287.24      290.97     19.34 o 
   6  13   1      156.96      182.94     17.19 o 
   7  13   1        4.22       -1.69     10.39 o 
   8  13   1        4.73       -9.61     26.76 o 
   9  13   1       21.07       17.69     26.54 o 
  -8  14   1       14.56       25.97     16.61 o 
  -7  14   1        2.13       10.83     12.14 o 
  -6  14   1       76.21       74.70     13.95 o 
  -5  14   1      377.52      410.04     19.50 o 
  -4  14   1       11.20        6.47      7.74 o 
  -3  14   1      143.24      156.17     11.99 o 
  -2  14   1        4.49       11.29      7.77 o 
  -1  14   1      117.87      102.50      9.77 o 
   0  14   1        4.90        4.03      6.96 o 
   1  14   1      114.21       93.23     12.17 o 
   2  14   1        4.31       12.71      9.15 o 
   3  14   1      136.59      150.99     13.11 o 
   4  14   1       12.00        8.03      8.19 o 
   5  14   1      384.65      379.05     22.34 o 
   6  14   1       75.54       77.59     13.89 o 
   7  14   1        2.65       10.79     11.91 o 
   8  14   1       14.19       39.27     17.83 o 
  -8  15   1       16.40        9.97     21.76 o 
  -7  15   1        1.88      -12.18     12.18 o 
  -6  15   1       31.96       40.33     12.65 o 
  -5  15   1        7.85       18.91     10.00 o 
  -4  15   1       57.12       61.10      9.83 o 
  -3  15   1       66.41       56.20      9.31 o 
  -2  15   1      861.16      871.91     25.62 o 
  -1  15   1      887.62      842.52     24.84 o 
   0  15   1       85.33       94.73     16.60 o 
   1  15   1      886.45      841.51     28.55 o 
   2  15   1      860.81      846.49     25.57 o 
   3  15   1       64.51       54.03     10.55 o 
   4  15   1       60.27       71.37     13.11 o 
   5  15   1        7.72       27.61     11.97 o 
   6  15   1       29.77       25.50     12.70 o 
   7  15   1        1.75       -8.06     11.52 o 
   8  15   1       16.29       35.62     39.08 o 
  -8  16   1       11.99       29.94     28.80 o 
  -7  16   1       12.04       53.24     30.08 o 
  -6  16   1       18.61       38.80     15.00 o 
  -5  16   1       48.10       87.02     17.15 o 
  -4  16   1       69.52      106.30     14.88 o 
  -3  16   1       46.64       45.72     10.45 o 
  -2  16   1       62.10       45.69     10.29 o 
  -1  16   1      237.48      250.61     18.14 o 
   0  16   1        0.00       -4.03     10.33 o 
   1  16   1      233.22      251.80     19.79 o 
   2  16   1       63.04       62.81     12.55 o 
   3  16   1       49.45       38.18     10.62 o 
   4  16   1       70.63       71.78     11.91 o 
   5  16   1       47.61       85.56     14.41 o 
   6  16   1       18.82       32.27     15.02 o 
   7  16   1       12.47       -4.54     19.24 o 
   8  16   1       11.73       47.96     21.66 o 
  -7  17   1        2.93        1.04     21.90 o 
  -6  17   1      117.30      177.43     23.80 o 
  -5  17   1       16.71       23.92     16.28 o 
  -4  17   1       29.41       28.18     15.57 o 
  -3  17   1       12.75       18.01      9.91 o 
  -2  17   1       15.50        7.41     15.81 o 
  -1  17   1      243.33      234.04     18.51 o 
   0  17   1       72.24       72.86     13.34 o 
   1  17   1      240.74      234.77     18.36 o 
   2  17   1       15.75       12.13     13.23 o 
   3  17   1       12.86       18.04     11.60 o 
   4  17   1       30.08       39.98     12.93 o 
   5  17   1       16.68       23.74     12.11 o 
   6  17   1      114.43       98.53     19.28 o 
   7  17   1        3.15       -4.96     14.84 o 
  -7  18   1       12.05       -0.98     16.98 o 
  -6  18   1       63.83       72.03     17.63 o 
  -5  18   1      146.99      148.50     22.47 o 
  -4  18   1        6.52       32.72     15.75 o 
  -3  18   1       17.20       13.31     11.92 o 
  -2  18   1       14.90        7.29     12.21 o 
  -1  18   1       28.17       32.00     11.86 o 
   0  18   1       27.76        9.96     11.05 o 
   1  18   1       27.03       30.73     12.11 o 
   2  18   1       14.04       13.58     15.39 o 
   3  18   1       17.83       19.42     12.27 o 
   4  18   1        6.36       34.42     15.53 o 
   5  18   1      146.16      202.82     23.88 o 
   6  18   1       64.40       95.44     56.36 o 
   7  18   1       11.54        2.97     19.48 o 
  -6  19   1       14.49       20.88     19.24 o 
  -5  19   1        2.12       21.35     31.53 o 
  -4  19   1        7.96        3.27     14.53 o 
  -3  19   1        7.99       -3.63     12.11 o 
  -2  19   1       27.74       34.77     12.49 o 
  -1  19   1       25.74       27.39     12.93 o 
   0  19   1        0.11        3.17     11.44 o 
   1  19   1       24.78       10.11     12.42 o 
   2  19   1       27.96       36.82     12.80 o 
   3  19   1        7.66       18.82     12.52 o 
   4  19   1        7.37       -2.48     14.67 o 
   5  19   1        2.14       18.92     20.34 o 
   6  19   1       14.08       28.01     19.98 o 
  -5  20   1       30.12       54.00     22.11 o 
  -4  20   1       16.49       25.89     15.70 o 
  -3  20   1        2.83       -9.48     13.26 o 
  -2  20   1       30.99       34.93     13.52 o 
  -1  20   1       13.79       13.09     12.36 o 
   0  20   1       20.94        2.04     12.57 o 
   1  20   1       13.25       32.31     13.82 o 
   2  20   1       30.29       26.82     19.77 o 
   3  20   1        2.81       31.84     13.57 o 
   4  20   1       16.11       30.51     15.17 o 
   5  20   1       29.98       40.71     22.21 o 
  -4  21   1        0.91        3.17     15.24 o 
  -3  21   1       11.92       13.22     13.49 o 
  -2  21   1        2.21       18.63     17.28 o 
  -1  21   1        2.75        5.31     13.06 o 
   0  21   1       42.87       41.00     14.57 o 
   1  21   1        2.57       -6.89     12.33 o 
   2  21   1        2.10       -0.27     12.16 o 
   3  21   1       11.60       15.53     18.66 o 
   4  21   1        1.07       16.73     16.11 o 
  -3  22   1        8.19       42.55     22.03 o 
  -2  22   1       24.29       28.73     14.10 o 
  -1  22   1       15.08       16.63     14.40 o 
   0  22   1        2.37        0.01     13.45 o 
   1  22   1       15.05       19.31     16.52 o 
   2  22   1       23.92       21.02     13.35 o 
   3  22   1        8.15      -19.15     19.15 o 
   4  22   1        8.07       24.27     30.39 o 
  -2  23   1        0.57       -2.17     44.91 o 
  -1  23   1        6.43       44.42     20.92 o 
   0  23   1       16.46       40.77     15.41 o 
   1  23   1        6.21       15.86     23.13 o 
   2  23   1        0.61       19.05     20.81 o 
   0   0   2       72.99       18.61      5.13 o 
   1   0   2     8051.72     8474.00    103.96 o 
   2   0   2    48992.73    50536.36    526.37 o 
   3   0   2     5455.50     5834.75     64.86 o 
   4   0   2      313.83      360.38      9.10 o 
   5   0   2      619.20      646.57     13.12 o 
   6   0   2      348.08      361.25     12.66 o 
   7   0   2       71.26       49.43     10.73 o 
   8   0   2        3.60       -8.49      8.49 o 
   9   0   2        5.23       21.72     11.85 o 
  10   0   2        0.01       24.96     12.28 o 
 -10   1   2       30.94       44.71     12.88 o 
  -9   1   2       87.24       72.00     21.84 o 
  -8   1   2       15.71       16.88     10.39 o 
  -7   1   2       43.19       53.06     11.91 o 
  -6   1   2       54.09       42.91      7.69 o 
  -5   1   2      115.19      138.24      6.73 o 
  -4   1   2     6661.83     7347.58     82.11 o 
  -3   1   2     1380.07     1262.43     17.17 o 
  -2   1   2     1216.13     1321.27     16.79 o 
  -1   1   2     2500.89     2653.09     29.43 o 
   0   1   2      139.99      165.07      5.25 o 
   1   1   2     2528.72     2649.93     34.08 o 
   2   1   2     1199.21     1317.41     19.79 o 
   3   1   2     1316.76     1189.13     18.13 o 
   4   1   2     6699.64     7353.31     82.19 o 
   5   1   2      112.90      127.91      6.76 o 
   6   1   2       56.29       60.47      7.01 o 
   7   1   2       43.12       45.93     10.65 o 
   8   1   2       16.24       15.02      9.99 o 
   9   1   2       86.98       78.25     14.00 o 
  10   1   2       30.68       38.92     13.31 o 
 -10   2   2        1.03       15.99     12.06 o 
  -9   2   2       19.67       27.20     11.87 o 
  -8   2   2       54.14       70.26     12.31 o 
  -7   2   2       68.12       69.85     12.40 o 
  -6   2   2      841.81      820.51     19.83 o 
  -5   2   2      324.20      321.62      9.96 o 
  -4   2   2      986.55     1044.88     15.72 o 
  -3   2   2     3029.65     3125.43     33.39 o 
  -2   2   2     8068.10     8139.50     82.81 o 
  -1   2   2     5391.40     5556.07     56.04 o 
   0   2   2       32.03       26.79      1.99 o 
   1   2   2     5385.58     5501.66     69.02 o 
   2   2   2     8134.65     8219.46     94.61 o 
   3   2   2     3093.89     3217.78     43.59 o 
   4   2   2     1007.09     1042.10     17.75 o 
   5   2   2      323.42      355.94      9.52 o 
   6   2   2      833.94      768.17     18.83 o 
   7   2   2       66.77       71.99     10.36 o 
   8   2   2       53.66       59.68     12.10 o 
   9   2   2       19.43        5.73     10.65 o 
  10   2   2        0.89        6.31     13.98 o 
 -10   3   2       35.19       51.90     20.10 o 
  -9   3   2       62.92       94.39     15.07 o 
  -8   3   2        4.69        2.47     20.09 o 
  -7   3   2      164.54      168.94     15.16 o 
  -6   3   2     1024.18     1030.63     25.88 o 
  -5   3   2       79.48       89.36      7.18 o 
  -4   3   2     6397.41     7096.66     75.39 o 
  -3   3   2     9102.15     9622.37    111.04 o 
  -2   3   2     2475.00     2602.30     29.08 o 
  -1   3   2     3859.95     4116.71     45.18 o 
   0   3   2     2233.31     2146.50     26.03 o 
   1   3   2     3864.08     4071.69     45.18 o 
   2   3   2     2527.71     2655.37     33.56 o 
   3   3   2     9086.35     9528.04    104.26 o 
   4   3   2     6439.26     7128.95     85.83 o 
   5   3   2       79.58       93.22      6.49 o 
   6   3   2     1023.24     1033.89     22.40 o 
   7   3   2      162.58      167.65     12.40 o 
   8   3   2        4.24        1.74      9.39 o 
   9   3   2       63.08       74.97     14.28 o 
  10   3   2       34.64       65.34     21.93 o 
 -10   4   2       25.00       64.55     14.30 o 
  -9   4   2       19.41        5.12     10.93 o 
  -8   4   2      136.15      133.27     15.60 o 
  -7   4   2       98.60       95.09     14.68 o 
  -6   4   2      348.15      345.79     18.50 o 
  -5   4   2      231.57      221.64     12.40 o 
  -4   4   2     1328.35     1392.42     20.63 o 
  -3   4   2     3195.14     3550.21     41.99 o 
  -2   4   2     1350.15     1305.84     16.33 o 
  -1   4   2     2596.89     2728.94     29.45 o 
   0   4   2       66.38       58.18      3.47 o 
   1   4   2     2561.61     2673.06     33.68 o 
   2   4   2     1280.88     1192.77     18.35 o 
   3   4   2     3228.96     3521.93     45.21 o 
   4   4   2     1293.72     1383.97     22.48 o 
   5   4   2      231.96      220.94      8.69 o 
   6   4   2      338.76      354.88     12.78 o 
   7   4   2       95.12      124.41     10.36 o 
   8   4   2      135.85      156.97     14.32 o 
   9   4   2       19.14       37.37     12.14 o 
  10   4   2       25.26       31.77     12.38 o 
 -10   5   2       13.81       38.60     13.26 o 
  -9   5   2       24.34       28.81     12.16 o 
  -8   5   2       29.13       48.21     12.42 o 
  -7   5   2      143.09      164.75     16.39 o 
  -6   5   2      950.09      868.69     21.67 o 
  -5   5   2      176.82      167.00     11.10 o 
  -4   5   2      809.51      860.05     15.40 o 
  -3   5   2    14462.99    16177.98    163.13 o 
  -2   5   2      338.55      339.43      8.03 o 
  -1   5   2      385.85      323.14      6.68 o 
   0   5   2      388.50      356.44      7.33 o 
   1   5   2      394.98      329.68      7.97 o 
   2   5   2      358.64      361.57      8.24 o 
   3   5   2    14409.11    16166.85    185.57 o 
   4   5   2      832.23      898.30     17.14 o 
   5   5   2      179.09      181.93     10.31 o 
   6   5   2      942.41      883.87     21.95 o 
   7   5   2      141.42      150.90     11.14 o 
   8   5   2       28.90       38.70     10.55 o 
   9   5   2       24.40       13.61     11.05 o 
  10   5   2       13.69       13.49     11.87 o 
 -10   6   2       37.06       30.41     13.66 o 
  -9   6   2       12.94       19.82     14.14 o 
  -8   6   2       17.23       29.58     11.22 o 
  -7   6   2       76.51       87.57     13.22 o 
  -6   6   2     1037.01      957.77     23.25 o 
  -5   6   2     1535.74     1455.12     23.75 o 
  -4   6   2      282.70      274.12      8.28 o 
  -3   6   2      932.82      954.85     18.07 o 
  -2   6   2      635.83      760.19     12.04 o 
  -1   6   2     4037.21     4300.48     46.27 o 
   0   6   2     1522.26     1495.00     19.57 o 
   1   6   2     4090.37     4356.83     52.73 o 
   2   6   2      676.91      811.06     14.24 o 
   3   6   2      954.27     1003.26     17.50 o 
   4   6   2      279.44      263.85     10.37 o 
   5   6   2     1533.11     1463.39     27.56 o 
   6   6   2     1025.73     1001.96     28.77 o 
   7   6   2       75.82       78.76     10.03 o 
   8   6   2       16.94       27.38      9.60 o 
   9   6   2       12.80       -5.28     10.24 o 
  10   6   2       37.32       48.50     21.28 o 
 -10   7   2       14.36       31.60     15.04 o 
  -9   7   2       11.01        8.95     19.06 o 
  -8   7   2       24.08       27.47     11.56 o 
  -7   7   2       27.45       34.23      8.44 o 
  -6   7   2      657.90      617.67     24.03 o 
  -5   7   2      500.75      471.46     15.13 o 
  -4   7   2      578.98      553.04     11.92 o 
  -3   7   2     3147.67     3212.39     39.67 o 
  -2   7   2     2647.48     2748.54     32.38 o 
  -1   7   2     1993.52     2082.19     26.49 o 
   0   7   2      798.84      700.45     11.74 o 
   1   7   2     2026.22     2119.20     28.52 o 
   2   7   2     2698.94     2831.09     37.25 o 
   3   7   2     3093.79     3114.64     39.34 o 
   4   7   2      582.85      546.72     13.78 o 
   5   7   2      504.73      491.71     22.86 o 
   6   7   2      653.30      627.42     21.44 o 
   7   7   2       26.61       21.05      8.96 o 
   8   7   2       23.67       37.04     10.27 o 
   9   7   2       10.99       13.41     11.82 o 
  10   7   2       14.79      -18.14     18.14 o 
 -10   8   2       43.69       88.00     29.94 o 
  -9   8   2       11.74       25.21     15.49 o 
  -8   8   2       37.75       27.22     12.08 o 
  -7   8   2      364.33      351.71     16.36 o 
  -6   8   2      500.57      499.67     16.10 o 
  -5   8   2     1047.73     1058.58     20.33 o 
  -4   8   2      890.46      879.64     16.80 o 
  -3   8   2       73.26       85.67      5.52 o 
  -2   8   2     1914.42     2162.94     27.26 o 
  -1   8   2     1991.49     2121.88     27.40 o 
   0   8   2      779.77      888.82     14.25 o 
   1   8   2     2026.25     2121.34     27.68 o 
   2   8   2     1978.78     2255.19     31.29 o 
   3   8   2       67.86       84.56      7.34 o 
   4   8   2      884.89      853.85     16.68 o 
   5   8   2     1050.72     1067.79     21.79 o 
   6   8   2      495.05      458.99     17.18 o 
   7   8   2      369.76      350.95     19.51 o 
   8   8   2       36.66       32.13     11.64 o 
   9   8   2       11.67       26.02     12.84 o 
  10   8   2       44.59       95.71     32.43 o 
 -10   9   2       38.18       32.21     26.99 o 
  -9   9   2        2.30        0.83     33.00 o 
  -8   9   2       35.00       19.53     11.24 o 
  -7   9   2        9.65       16.95      7.71 o 
  -6   9   2       97.64       98.76      9.36 o 
  -5   9   2      756.96      700.77     25.56 o 
  -4   9   2      892.51      876.02     16.01 o 
  -3   9   2     1323.68     1311.08     25.30 o 
  -2   9   2      995.24     1121.63     18.06 o 
  -1   9   2      959.33     1027.12     16.64 o 
   0   9   2       91.35      112.54      5.62 o 
   1   9   2      964.48     1010.17     16.62 o 
   2   9   2     1025.42     1165.99     18.68 o 
   3   9   2     1329.66     1329.04     22.68 o 
   4   9   2      905.33      823.33     31.43 o 
   5   9   2      762.07      726.45     22.56 o 
   6   9   2       95.46       92.08     10.55 o 
   7   9   2        9.43       11.96     11.29 o 
   8   9   2       34.98       18.87     12.44 o 
   9   9   2        2.26       -0.98     13.29 o 
  -9  10   2       10.58        9.77     16.75 o 
  -8  10   2       36.00       27.81     20.55 o 
  -7  10   2       62.13       61.23     11.31 o 
  -6  10   2       63.01       70.12      9.38 o 
  -5  10   2      206.72      220.03     11.70 o 
  -4  10   2      132.88      171.57      9.94 o 
  -3  10   2      834.07      844.58     16.06 o 
  -2  10   2     1755.36     1822.69     26.32 o 
  -1  10   2     2582.11     2697.91     37.59 o 
   0  10   2      640.94      652.07     12.76 o 
   1  10   2     2537.62     2688.83     34.81 o 
   2  10   2     1788.13     1918.49     27.90 o 
   3  10   2      829.88      803.42     16.44 o 
   4  10   2      133.35      155.54      9.40 o 
   5  10   2      210.56      227.76     12.68 o 
   6  10   2       62.84       61.95      9.33 o 
   7  10   2       66.05       59.63     14.85 o 
   8  10   2       35.32       27.88     16.15 o 
   9  10   2       10.51       30.16     36.03 o 
  -9  11   2        8.72       20.02     18.71 o 
  -8  11   2       35.90       19.23     14.61 o 
  -7  11   2       26.02       31.46     14.50 o 
  -6  11   2       73.32       78.86     12.61 o 
  -5  11   2       15.61       21.80      8.15 o 
  -4  11   2      516.62      511.54     15.25 o 
  -3  11   2     1911.66     1792.08     29.42 o 
  -2  11   2      525.44      507.78     12.23 o 
  -1  11   2      704.18      696.82     13.85 o 
   0  11   2     3265.36     3248.49     40.94 o 
   1  11   2      690.31      704.38     14.21 o 
   2  11   2      525.05      533.41     12.81 o 
   3  11   2     1934.34     1809.70     29.46 o 
   4  11   2      517.67      513.82     16.20 o 
   5  11   2       16.39       19.09      7.36 o 
   6  11   2       71.45       59.83      9.77 o 
   7  11   2       25.67       15.79      9.39 o 
   8  11   2       36.90       28.31     14.42 o 
   9  11   2        8.47       16.47     14.07 o 
  -9  12   2        4.25       20.64     28.80 o 
  -8  12   2       10.11       -8.78     13.19 o 
  -7  12   2        7.64        1.29     13.55 o 
  -6  12   2      207.60      192.73     17.08 o 
  -5  12   2      131.96      144.80     13.30 o 
  -4  12   2      306.66      278.17     13.86 o 
  -3  12   2      761.51      668.75     19.05 o 
  -2  12   2      353.99      351.49     13.48 o 
  -1  12   2      176.98      186.23      8.00 o 
   0  12   2       79.41       99.52      6.59 o 
   1  12   2      166.04      174.84      8.98 o 
   2  12   2      350.07      328.61     10.82 o 
   3  12   2      764.17      717.37     16.41 o 
   4  12   2      310.65      286.50     11.79 o 
   5  12   2      132.23      142.18     11.78 o 
   6  12   2      206.42      203.40     16.41 o 
   7  12   2        7.36        6.70     12.92 o 
   8  12   2       10.14        3.77     20.53 o 
   9  12   2        4.29       23.55     18.36 o 
  -9  13   2        3.21       21.32     26.31 o 
  -8  13   2       10.21       13.78     13.31 o 
  -7  13   2       18.74       20.41     14.62 o 
  -6  13   2        5.37       18.06     11.39 o 
  -5  13   2       13.01       26.59      9.49 o 
  -4  13   2      209.45      216.94     13.15 o 
  -3  13   2       21.53       37.39      8.66 o 
  -2  13   2      189.19      184.34     11.53 o 
  -1  13   2      346.44      368.46     13.95 o 
   0  13   2       36.59       35.00      6.44 o 
   1  13   2      351.42      361.73     17.07 o 
   2  13   2      191.39      178.16      9.27 o 
   3  13   2       24.38       28.88      6.83 o 
   4  13   2      202.09      197.85     11.72 o 
   5  13   2       12.61       10.03      7.94 o 
   6  13   2        4.90        7.28     11.43 o 
   7  13   2       18.41        5.21     11.01 o 
   8  13   2       10.21       27.33     20.75 o 
   9  13   2        3.23      -20.41     25.63 o 
  -8  14   2        0.93      -17.56     17.56 o 
  -7  14   2       26.42       37.02     16.65 o 
  -6  14   2       28.98       35.18     12.29 o 
  -5  14   2      128.16      140.64     15.65 o 
  -4  14   2      166.96      163.13     12.27 o 
  -3  14   2        8.45       23.01      8.40 o 
  -2  14   2        0.98        4.58      7.49 o 
  -1  14   2       89.34       79.33      9.17 o 
   0  14   2     2395.05     2275.74     39.11 o 
   1  14   2       93.69       89.11      8.47 o 
   2  14   2        1.45        6.82      8.72 o 
   3  14   2        9.08        4.82      8.60 o 
   4  14   2      167.72      166.97     12.38 o 
   5  14   2      128.51      134.71     13.80 o 
   6  14   2       28.78       53.30     11.91 o 
   7  14   2       25.61       46.24     13.01 o 
   8  14   2        1.01       23.13     18.86 o 
  -8  15   2       12.64      -16.43     16.43 o 
  -7  15   2       46.87       72.36     15.60 o 
  -6  15   2        2.42       -2.50     10.88 o 
  -5  15   2        9.88        8.81     11.12 o 
  -4  15   2       67.58       68.64     11.39 o 
  -3  15   2        1.66        0.74      7.33 o 
  -2  15   2      442.38      463.79     17.10 o 
  -1  15   2      819.99      809.80     24.51 o 
   0  15   2      251.70      232.88     14.95 o 
   1  15   2      828.56      781.62     27.74 o 
   2  15   2      449.50      446.98     19.20 o 
   3  15   2        1.70       10.60      9.11 o 
   4  15   2       65.20       57.22     11.17 o 
   5  15   2       10.33       17.75     12.09 o 
   6  15   2        2.23        6.12     13.31 o 
   7  15   2       47.17       51.07     16.58 o 
   8  15   2       12.14       14.52     25.63 o 
  -8  16   2       15.04       30.85     28.58 o 
  -7  16   2       33.59       64.53     20.49 o 
  -6  16   2        3.38       14.49     13.82 o 
  -5  16   2       13.42       27.06     11.87 o 
  -4  16   2      171.46      167.51     20.96 o 
  -3  16   2       91.07      109.96     12.58 o 
  -2  16   2       83.82      103.21     12.11 o 
  -1  16   2      203.14      181.04     14.20 o 
   0  16   2     1458.83     1456.65     39.27 o 
   1  16   2      206.13      203.31     16.99 o 
   2  16   2       83.44       88.84     13.68 o 
   3  16   2       92.42      119.89     15.00 o 
   4  16   2      171.35      169.75     16.55 o 
   5  16   2       13.73       18.98     11.86 o 
   6  16   2        3.42       24.08     15.28 o 
   7  16   2       34.00       67.37     18.22 o 
   8  16   2       15.48       17.93     52.17 o 
  -7  17   2        6.91        0.76     16.82 o 
  -6  17   2       27.72       57.62     17.55 o 
  -5  17   2       30.02       45.53     15.97 o 
  -4  17   2       29.34       29.70     12.41 o 
  -3  17   2       42.96       27.62     10.68 o 
  -2  17   2       58.25       60.74     12.86 o 
  -1  17   2       88.28       84.28     13.60 o 
   0  17   2       15.01       21.76     10.93 o 
   1  17   2       86.92       79.52     13.73 o 
   2  17   2       60.60       61.93     12.90 o 
   3  17   2       43.93       24.26     11.45 o 
   4  17   2       29.29       37.85     14.44 o 
   5  17   2       30.76       24.21     15.14 o 
   6  17   2       27.32       48.40     16.80 o 
   7  17   2        7.06       -5.07     20.33 o 
  -7  18   2       18.41       33.21     26.76 o 
  -6  18   2       21.41       21.92     15.85 o 
  -5  18   2        2.48        9.54     19.56 o 
  -4  18   2        3.45        3.47     14.57 o 
  -3  18   2       12.23      -10.22     10.74 o 
  -2  18   2       11.90       11.88     11.69 o 
  -1  18   2      382.04      356.16     22.30 o 
   0  18   2        9.03        6.02     11.15 o 
   1  18   2      386.37      378.29     22.71 o 
   2  18   2       11.57        3.37     11.02 o 
   3  18   2       12.38        0.44     11.36 o 
   4  18   2        3.49        4.96     12.06 o 
   5  18   2        2.45       -8.07     14.47 o 
   6  18   2       20.79       41.26     20.07 o 
   7  18   2       19.12       25.40     28.12 o 
  -6  19   2       56.41       86.98     24.21 o 
  -5  19   2       64.06      121.31     24.57 o 
  -4  19   2        8.87       30.59     16.70 o 
  -3  19   2        4.52       12.96     12.53 o 
  -2  19   2        3.56      -11.02     11.02 o 
  -1  19   2       27.58       37.65     13.06 o 
   0  19   2       56.32       59.65     13.79 o 
   1  19   2       27.63       36.49     13.31 o 
   2  19   2        3.42       13.68     12.01 o 
   3  19   2        4.53        6.37     11.94 o 
   4  19   2        8.48       -7.26     14.01 o 
   5  19   2       63.30       88.00     21.92 o 
   6  19   2       55.72       77.40     24.92 o 
  -5  20   2       10.64       41.03     25.74 o 
  -4  20   2       10.92       53.38     25.73 o 
  -3  20   2        5.91        7.48     14.34 o 
  -2  20   2       30.14       29.12     13.96 o 
  -1  20   2       21.60       16.47     13.05 o 
   0  20   2       17.66       42.32     13.72 o 
   1  20   2       22.80       31.56     13.89 o 
   2  20   2       30.27       24.66     13.28 o 
   3  20   2        6.00        8.90     13.26 o 
   4  20   2       11.01       29.68     26.83 o 
   5  20   2       10.30       10.70     19.36 o 
  -4  21   2        6.72       28.98     19.36 o 
  -3  21   2        5.74       31.28     16.13 o 
  -2  21   2       10.68       21.93     14.14 o 
  -1  21   2       39.29       59.72     23.85 o 
   0  21   2        2.66        7.74     13.22 o 
   1  21   2       39.97       41.82     20.66 o 
   2  21   2       10.29        6.37     13.73 o 
   3  21   2        5.76        3.59     12.14 o 
   4  21   2        6.63        0.58     16.21 o 
  -3  22   2        1.38       30.62     29.48 o 
  -2  22   2       13.14       28.68     15.88 o 
  -1  22   2        4.42       -1.18     12.92 o 
   0  22   2       49.11       76.20     17.81 o 
   1  22   2        4.28        5.20     16.20 o 
   2  22   2       13.02       13.96     13.84 o 
   3  22   2        1.37       32.04     21.41 o 
   4  22   2       14.92       40.60     30.17 o 
  -2  23   2        5.62       10.69     18.99 o 
  -1  23   2       39.06       61.36     23.70 o 
   0  23   2       21.90       19.87     14.57 o 
   1  23   2       39.66       38.55     24.61 o 
   2  23   2        5.42       19.24     21.89 o 
   1   0   3     3088.45     3225.81     38.08 o 
   2   0   3     3837.85     3960.90     47.15 o 
   3   0   3        9.09       19.47      3.47 o 
   4   0   3     3473.50     3569.67     45.51 o 
   5   0   3       12.73       23.89      4.57 o 
   6   0   3      416.53      421.37     15.73 o 
   7   0   3       99.92       93.63     13.49 o 
   8   0   3       44.97       59.93     15.55 o 
   9   0   3       58.60       67.99     13.49 o 
  10   0   3        1.64      -10.19     12.54 o 
 -10   1   3       10.13       30.15     12.33 o 
  -9   1   3      104.34      124.61     16.04 o 
  -8   1   3      140.77      111.87     14.75 o 
  -7   1   3     2216.11     2174.89     49.14 o 
  -6   1   3      329.64      292.70     11.75 o 
  -5   1   3      191.31      160.71      7.40 o 
  -4   1   3      286.24      325.24      8.37 o 
  -3   1   3     1614.36     1656.32     21.48 o 
  -2   1   3     4006.71     4377.59     46.05 o 
  -1   1   3    19717.09    20649.98    231.02 o 
   0   1   3       88.36       93.97      2.40 o 
   1   1   3    19723.23    20603.88    249.41 o 
   2   1   3     4022.90     4420.78     57.03 o 
   3   1   3     1612.61     1650.90     21.63 o 
   4   1   3      275.46      310.33      8.53 o 
   5   1   3      192.39      167.93      7.26 o 
   6   1   3      322.00      297.47     16.29 o 
   7   1   3     2210.63     2111.96     40.75 o 
   8   1   3      137.76      109.01     14.60 o 
   9   1   3      104.41      115.96     15.43 o 
  10   1   3        8.48       19.17     15.29 o 
 -10   2   3       18.05       36.68     12.61 o 
  -9   2   3      139.69      133.08     18.87 o 
  -8   2   3      289.74      285.25     19.45 o 
  -7   2   3       45.85       42.08     11.49 o 
  -6   2   3      928.03      955.49     23.12 o 
  -5   2   3      482.03      507.02     15.91 o 
  -4   2   3      695.42      665.58     13.43 o 
  -3   2   3     1082.81     1085.23     15.04 o 
  -2   2   3     5684.34     5710.66     56.21 o 
  -1   2   3    24806.41    26223.66    292.62 o 
   0   2   3     4052.13     4339.36     50.29 o 
   1   2   3    24694.21    26180.29    258.39 o 
   2   2   3     5697.81     5772.63     72.99 o 
   3   2   3     1093.44     1083.18     19.13 o 
   4   2   3      695.81      649.25     12.50 o 
   5   2   3      467.47      480.69     11.62 o 
   6   2   3      936.72      932.79     22.99 o 
   7   2   3       47.43       45.55      9.17 o 
   8   2   3      288.45      316.69     20.48 o 
   9   2   3      136.31      166.46     17.30 o 
  10   2   3       18.06       33.47     13.14 o 
 -10   3   3       38.91       43.72     13.32 o 
  -9   3   3       32.01       15.43     13.42 o 
  -8   3   3      179.25      175.79     16.56 o 
  -7   3   3      939.23      916.94     36.24 o 
  -6   3   3      244.52      225.86     16.62 o 
  -5   3   3      169.91      172.63      9.43 o 
  -4   3   3     1399.49     1375.48     18.96 o 
  -3   3   3     7333.74     8069.40     79.03 o 
  -2   3   3     1982.47     1968.17     21.54 o 
  -1   3   3    21351.56    22491.43    221.52 o 
   0   3   3    11401.33    12147.97    137.40 o 
   1   3   3    21337.09    22356.04    251.73 o 
   2   3   3     1982.63     1981.29     28.73 o 
   3   3   3     7306.61     8001.73    111.97 o 
   4   3   3     1419.67     1355.21     26.22 o 
   5   3   3      173.39      181.67      7.54 o 
   6   3   3      233.90      213.77     11.09 o 
   7   3   3      936.42      923.84     24.12 o 
   8   3   3      176.62      188.40     15.26 o 
   9   3   3       32.11       30.09     14.98 o 
  10   3   3       37.06       20.40     13.39 o 
 -10   4   3       15.65       20.32     12.73 o 
  -9   4   3       70.07       79.40     14.78 o 
  -8   4   3      303.42      301.97     20.14 o 
  -7   4   3       26.69       28.77     10.49 o 
  -6   4   3      913.01      881.18     23.84 o 
  -5   4   3     1544.27     1599.49     24.65 o 
  -4   4   3     1692.28     1792.88     22.27 o 
  -3   4   3      527.07      529.43      9.73 o 
  -2   4   3     6395.34     6581.69     67.88 o 
  -1   4   3    10120.01    11063.85    110.56 o 
   0   4   3       87.14       95.24      4.50 o 
   1   4   3    10166.75    10912.98    135.25 o 
   2   4   3     6335.14     6506.54     77.20 o 
   3   4   3      512.99      516.09     11.57 o 
   4   4   3     1696.51     1861.24     30.03 o 
   5   4   3     1547.95     1583.35     28.76 o 
   6   4   3      901.44      883.94     25.39 o 
   7   4   3       27.24       22.15      9.94 o 
   8   4   3      299.90      278.84     17.68 o 
   9   4   3       69.92       80.46     15.84 o 
  10   4   3       15.69       29.46     12.15 o 
 -10   5   3       89.34       97.38     21.33 o 
  -9   5   3       12.99        6.01     13.00 o 
  -8   5   3      103.17      104.46     19.22 o 
  -7   5   3     1018.55     1014.30     31.38 o 
  -6   5   3       80.29      102.41      9.36 o 
  -5   5   3       58.12       65.21      5.96 o 
  -4   5   3      883.16      932.29     14.92 o 
  -3   5   3     5146.16     5408.92     58.25 o 
  -2   5   3     1700.60     1640.25     21.52 o 
  -1   5   3      945.59     1007.59     13.22 o 
   0   5   3       91.50       83.24      3.74 o 
   1   5   3      919.55      990.73     15.42 o 
   2   5   3     1684.52     1606.93     21.46 o 
   3   5   3     5151.44     5436.74     66.83 o 
   4   5   3      886.17      922.84     17.95 o 
   5   5   3       59.59       55.75      7.45 o 
   6   5   3       82.42       89.77      9.78 o 
   7   5   3     1012.94      984.91     25.40 o 
   8   5   3      102.66       96.58     12.53 o 
   9   5   3       13.11        4.02     13.45 o 
  10   5   3       88.83      129.55     19.70 o 
 -10   6   3        7.32       29.12     13.82 o 
  -9   6   3      124.20      141.82     20.55 o 
  -8   6   3       74.15       90.61     14.06 o 
  -7   6   3      104.01      115.43     12.17 o 
  -6   6   3      129.62      153.62     10.15 o 
  -5   6   3      465.15      491.30     13.03 o 
  -4   6   3      549.17      564.46     11.87 o 
  -3   6   3     1225.73     1283.86     19.09 o 
  -2   6   3      663.25      726.63     11.40 o 
  -1   6   3     3364.41     3736.60     40.37 o 
   0   6   3     3299.98     3317.28     41.08 o 
   1   6   3     3343.13     3695.84     46.00 o 
   2   6   3      642.38      691.59     13.40 o 
   3   6   3     1194.87     1237.57     20.47 o 
   4   6   3      551.65      553.31     13.56 o 
   5   6   3      483.26      510.67     15.39 o 
   6   6   3      131.06      151.58     13.06 o 
   7   6   3      104.21       93.32     10.57 o 
   8   6   3       69.71       87.69     12.07 o 
   9   6   3      119.80      134.51     20.03 o 
  10   6   3        7.44        1.22     26.12 o 
 -10   7   3       35.68       68.88     21.21 o 
  -9   7   3        9.26        4.82     18.94 o 
  -8   7   3      199.13      206.77     18.43 o 
  -7   7   3      169.16      188.27     21.17 o 
  -6   7   3      155.71      157.50     11.25 o 
  -5   7   3      302.32      352.93     11.55 o 
  -4   7   3      428.11      460.96     10.80 o 
  -3   7   3      982.51     1036.13     24.25 o 
  -2   7   3     1258.86     1276.49     17.63 o 
  -1   7   3     1597.32     1696.96     21.11 o 
   0   7   3      232.06      222.11      7.96 o 
   1   7   3     1570.28     1712.97     24.25 o 
   2   7   3     1258.23     1324.80     20.68 o 
   3   7   3      996.11     1024.54     17.03 o 
   4   7   3      428.11      414.45     12.16 o 
   5   7   3      308.64      321.14     13.90 o 
   6   7   3      156.97      156.09     12.89 o 
   7   7   3      171.01      197.06     11.94 o 
   8   7   3      198.85      208.08     20.73 o 
   9   7   3        9.70       33.31     13.06 o 
  10   7   3       35.21       71.18     22.18 o 
 -10   8   3       18.32       41.73     26.31 o 
  -9   8   3      208.20      230.34     24.57 o 
  -8   8   3       65.57       69.13     14.15 o 
  -7   8   3        9.48       18.32     10.54 o 
  -6   8   3      817.45      832.11     24.42 o 
  -5   8   3      450.96      485.42     13.80 o 
  -4   8   3      154.81      164.71      8.13 o 
  -3   8   3     1147.26     1129.40     17.32 o 
  -2   8   3     1424.95     1405.94     19.19 o 
  -1   8   3     4470.71     4832.23     52.11 o 
   0   8   3      313.81      287.26      7.53 o 
   1   8   3     4457.69     4728.23     59.12 o 
   2   8   3     1401.39     1347.12     22.02 o 
   3   8   3     1156.96     1155.76     20.41 o 
   4   8   3      155.27      168.82      8.10 o 
   5   8   3      459.38      484.86     14.59 o 
   6   8   3      818.66      872.68     27.31 o 
   7   8   3        8.80        3.41      8.95 o 
   8   8   3       62.73       79.37     13.99 o 
   9   8   3      204.12      218.65     20.42 o 
  10   8   3       18.65       75.98     29.71 o 
  -9   9   3        1.27        8.64     18.71 o 
  -8   9   3       39.11       58.03     13.78 o 
  -7   9   3        3.44       14.79      7.53 o 
  -6   9   3      211.70      222.19     12.12 o 
  -5   9   3      185.89      194.76     12.11 o 
  -4   9   3      596.30      587.23     13.39 o 
  -3   9   3      366.29      398.34     10.52 o 
  -2   9   3     2406.21     2676.53     32.30 o 
  -1   9   3     2749.16     2934.28     36.20 o 
   0   9   3     1216.02     1446.30     20.73 o 
   1   9   3     2735.60     2885.91     36.53 o 
   2   9   3     2424.81     2643.63     36.95 o 
   3   9   3      356.62      426.70     12.06 o 
   4   9   3      598.09      597.80     18.67 o 
   5   9   3      184.27      189.45     14.58 o 
   6   9   3      217.11      239.33     15.37 o 
   7   9   3        4.44        4.45     10.91 o 
   8   9   3       40.04       40.86     11.98 o 
   9   9   3        1.15       25.88     14.55 o 
  -9  10   3       61.98       84.79     21.76 o 
  -8  10   3       23.55       50.19     15.70 o 
  -7  10   3       24.14       43.82      9.52 o 
  -6  10   3      422.37      386.87     16.21 o 
  -5  10   3     1145.84     1067.91     22.94 o 
  -4  10   3     1068.01     1050.81     19.83 o 
  -3  10   3     2379.60     2394.08     30.90 o 
  -2  10   3      561.57      531.54     11.81 o 
  -1  10   3      558.33      615.91     15.28 o 
   0  10   3      721.90      751.05     14.89 o 
   1  10   3      563.42      616.11     15.82 o 
   2  10   3      557.06      512.80     12.23 o 
   3  10   3     2374.59     2351.14     35.36 o 
   4  10   3     1064.71     1035.07     21.26 o 
   5  10   3     1135.26     1099.30     33.01 o 
   6  10   3      410.31      364.40     16.08 o 
   7  10   3       25.61        9.99      9.91 o 
   8  10   3       23.80       19.73     14.27 o 
   9  10   3       62.77       42.83     15.45 o 
  -9  11   3        8.38       10.21     17.17 o 
  -8  11   3       10.02       -9.26     12.73 o 
  -7  11   3        8.81       17.62     13.45 o 
  -6  11   3      300.68      308.10     20.26 o 
  -5  11   3      239.34      241.92     19.65 o 
  -4  11   3     1283.85     1202.64     23.41 o 
  -3  11   3       44.94       47.81      6.97 o 
  -2  11   3      143.10      139.97      7.55 o 
  -1  11   3       83.53       98.95      6.06 o 
   0  11   3       64.20       92.15      5.85 o 
   1  11   3       81.28       93.25      6.28 o 
   2  11   3      138.55      133.41      7.55 o 
   3  11   3       44.10       47.60      6.55 o 
   4  11   3     1290.76     1176.89     23.56 o 
   5  11   3      236.07      237.60     12.13 o 
   6  11   3      306.48      313.01     15.59 o 
   7  11   3        7.48       21.20     12.59 o 
   8  11   3       11.02       37.08     14.89 o 
   9  11   3        8.01       -6.18     13.43 o 
  -9  12   3       17.67       66.91     31.07 o 
  -8  12   3       10.67       28.91     19.16 o 
  -7  12   3       52.39       46.72     15.72 o 
  -6  12   3       93.37       76.98     13.20 o 
  -5  12   3      345.15      307.54     18.70 o 
  -4  12   3     1015.23      984.65     23.63 o 
  -3  12   3     1824.93     1755.66     32.86 o 
  -2  12   3        5.40       14.20      7.11 o 
  -1  12   3      118.68      106.22      8.85 o 
   0  12   3      420.45      440.49     12.81 o 
   1  12   3      119.36      125.08      7.25 o 
   2  12   3        4.81       19.28      5.54 o 
   3  12   3     1822.10     1754.99     27.95 o 
   4  12   3     1007.87      938.52     19.90 o 
   5  12   3      343.97      322.89     12.90 o 
   6  12   3       94.74       94.16     11.20 o 
   7  12   3       53.34       65.48     11.74 o 
   8  12   3       10.22       21.35     13.73 o 
   9  12   3       17.96       46.60     20.57 o 
  -8  13   3       16.91       14.20     14.50 o 
  -7  13   3       25.84       42.32     16.33 o 
  -6  13   3      128.62      141.56     15.96 o 
  -5  13   3       17.67       -1.88      9.85 o 
  -4  13   3      403.96      346.58     17.26 o 
  -3  13   3       12.85        0.39      7.54 o 
  -2  13   3     1201.68     1106.07     33.49 o 
  -1  13   3      217.53      202.60     11.42 o 
   0  13   3      818.99      764.39     19.39 o 
   1  13   3      215.96      220.09     11.37 o 
   2  13   3     1200.59     1128.51     22.56 o 
   3  13   3       12.56        7.37      6.32 o 
   4  13   3      406.17      373.12     19.85 o 
   5  13   3       19.56       26.22      8.26 o 
   6  13   3      125.15      136.04     12.39 o 
   7  13   3       26.00       34.00     12.36 o 
   8  13   3       16.68       21.86     18.52 o 
   9  13   3       15.45       15.65     28.58 o 
  -8  14   3        2.67       18.81     14.91 o 
  -7  14   3       64.71       94.84     18.79 o 
  -6  14   3       78.94       92.91     15.52 o 
  -5  14   3      243.32      248.77     18.82 o 
  -4  14   3       91.29       89.24     11.71 o 
  -3  14   3      123.03      143.37     11.75 o 
  -2  14   3       40.39       29.45      8.67 o 
  -1  14   3      376.10      342.57     14.42 o 
   0  14   3       18.13       23.51      7.55 o 
   1  14   3      372.73      356.73     16.53 o 
   2  14   3       40.97       40.28      7.83 o 
   3  14   3      127.82      134.77     11.20 o 
   4  14   3       88.62       97.97     12.22 o 
   5  14   3      246.43      260.60     17.26 o 
   6  14   3       80.27       95.28     13.51 o 
   7  14   3       63.41       71.13     14.72 o 
   8  14   3        2.85       -4.46     16.98 o 
  -8  15   3       43.08       64.34     23.86 o 
  -7  15   3       43.05       43.94     31.95 o 
  -6  15   3       60.51       81.79     14.40 o 
  -5  15   3      421.73      483.24     24.41 o 
  -4  15   3      320.76      264.31     20.16 o 
  -3  15   3       37.00       54.44      9.99 o 
  -2  15   3      659.10      687.11     25.58 o 
  -1  15   3       92.72      102.56     11.59 o 
   0  15   3      856.20      756.88     25.90 o 
   1  15   3       90.61      117.06     12.44 o 
   2  15   3      659.46      678.46     26.11 o 
   3  15   3       35.51       33.82      9.75 o 
   4  15   3      319.87      301.35     17.52 o 
   5  15   3      421.81      411.32     23.51 o 
   6  15   3       58.61       45.99     13.61 o 
   7  15   3       42.34       75.70     26.15 o 
   8  15   3       41.98      -12.02     25.63 o 
  -8  16   3        3.50       -5.44     24.95 o 
  -7  16   3       56.96       75.76     18.58 o 
  -6  16   3      131.19      145.80     18.29 o 
  -5  16   3       98.72      113.62     15.81 o 
  -4  16   3      100.83      113.71     14.43 o 
  -3  16   3      112.93      123.05     15.78 o 
  -2  16   3      231.99      213.98     15.25 o 
  -1  16   3      635.59      575.66     21.82 o 
   0  16   3      298.92      279.83     18.99 o 
   1  16   3      631.38      597.43     25.46 o 
   2  16   3      232.93      223.16     17.99 o 
   3  16   3      114.38      107.73     14.75 o 
   4  16   3      101.76      135.98     16.02 o 
   5  16   3       99.10       93.96     14.77 o 
   6  16   3      128.92      134.10     23.51 o 
   7  16   3       57.47       58.40     17.72 o 
   8  16   3        3.27       17.01     27.90 o 
  -7  17   3       24.92       44.18     17.84 o 
  -6  17   3       58.29       95.74     27.63 o 
  -5  17   3       39.63       33.87     14.25 o 
  -4  17   3       38.34       35.52     12.43 o 
  -3  17   3       28.35       31.58     10.48 o 
  -2  17   3       90.14       87.35     12.35 o 
  -1  17   3      151.38      147.49     20.02 o 
   0  17   3       27.25       19.07     10.80 o 
   1  17   3      148.85      131.67     15.70 o 
   2  17   3       92.90      102.45     14.54 o 
   3  17   3       29.32       43.13     12.55 o 
   4  17   3       38.23       47.49     13.48 o 
   5  17   3       37.69       41.80     15.95 o 
   6  17   3       58.08       49.70     19.84 o 
   7  17   3       24.35        0.17     14.86 o 
  -7  18   3       33.22       20.18     16.97 o 
  -6  18   3       11.50       34.56     16.23 o 
  -5  18   3       20.17       14.11     14.70 o 
  -4  18   3       39.99       57.28     14.06 o 
  -3  18   3        4.82       13.07     11.92 o 
  -2  18   3       74.52       69.91     13.80 o 
  -1  18   3      105.40      115.80     15.53 o 
   0  18   3       45.59       27.18     11.85 o 
   1  18   3      103.68      100.54     17.25 o 
   2  18   3       74.40       78.83     14.26 o 
   3  18   3        5.16        8.60     11.73 o 
   4  18   3       38.69       14.64     12.36 o 
   5  18   3       19.70       27.22     15.69 o 
   6  18   3       10.76       -2.32     17.33 o 
   7  18   3       33.72       59.88     30.62 o 
  -6  19   3       45.62       99.29     26.82 o 
  -5  19   3       44.63       39.14     21.93 o 
  -4  19   3       37.16       45.28     21.43 o 
  -3  19   3       27.38       19.84     13.05 o 
  -2  19   3       19.05       30.49     12.59 o 
  -1  19   3        8.86       31.21     13.13 o 
   0  19   3       44.17       34.28     13.08 o 
   1  19   3        9.29       43.09     12.43 o 
   2  19   3       19.49       14.26     12.22 o 
   3  19   3       26.79       44.42     16.43 o 
   4  19   3       36.41       42.79     14.91 o 
   5  19   3       43.15       23.10     15.75 o 
   6  19   3       45.39       72.47     23.61 o 
  -5  20   3       19.97       43.23     21.81 o 
  -4  20   3       27.81        0.20     19.81 o 
  -3  20   3       42.26       42.09     14.20 o 
  -2  20   3       14.27       12.23     12.69 o 
  -1  20   3        2.60      -11.79     11.79 o 
   0  20   3        0.18       -3.84     12.01 o 
   1  20   3        2.82       13.48     12.68 o 
   2  20   3       14.60       19.13     13.19 o 
   3  20   3       41.15       46.21     18.27 o 
   4  20   3       27.01       51.58     16.89 o 
   5  20   3       19.73       28.48     16.39 o 
  -4  21   3       15.16       25.06     20.66 o 
  -3  21   3       14.15       56.11     16.70 o 
  -2  21   3       42.40       17.09     13.49 o 
  -1  21   3       26.85        0.07     21.55 o 
   0  21   3       16.14       23.12     14.33 o 
   1  21   3       26.36       36.95     13.82 o 
   2  21   3       41.65       66.67     15.83 o 
   3  21   3       13.87        1.50     13.22 o 
   4  21   3       14.98       28.32     15.97 o 
   5  21   3       34.62       68.27     34.47 o 
  -3  22   3        0.26        6.26     19.48 o 
  -2  22   3        5.80       31.66     14.31 o 
  -1  22   3        5.14       22.79     13.34 o 
   0  22   3       41.30       31.66     14.59 o 
   1  22   3        4.92       27.73     14.00 o 
   2  22   3        5.94       12.54     12.88 o 
   3  22   3        0.31       -1.93     19.66 o 
   4  22   3        0.77       20.64     30.62 o 
  -2  23   3       47.98       55.36     23.57 o 
  -1  23   3       44.19       54.61     21.53 o 
   0  23   3        0.01       11.50     15.41 o 
   1  23   3       43.59       50.22     23.08 o 
   2  23   3       47.69        1.36     28.58 o 
   0   0   4    12490.35    13172.59    195.73 o 
   1   0   4    22044.33    22785.83    254.92 o 
   2   0   4       31.95       21.77      3.21 o 
   3   0   4     1618.96     1619.27     21.18 o 
   4   0   4     1116.09     1108.07     18.95 o 
   5   0   4       39.91       42.62      5.97 o 
   6   0   4      119.65      130.03     10.17 o 
   7   0   4      345.48      345.95     20.07 o 
   8   0   4        4.89        2.57      8.21 o 
   9   0   4      127.66      110.72     15.84 o 
  10   0   4        6.44       28.13     12.83 o 
 -10   1   4        6.95       10.68     11.72 o 
  -9   1   4       17.26       11.82     11.33 o 
  -8   1   4      150.89      174.31     16.65 o 
  -7   1   4      312.58      337.89     21.89 o 
  -6   1   4     1072.29     1046.38     27.37 o 
  -5   1   4      167.45      210.75     12.36 o 
  -4   1   4      325.52      335.49      7.53 o 
  -3   1   4      874.30      932.95     14.20 o 
  -2   1   4     7236.88     7349.47     74.96 o 
  -1   1   4     6930.88     7452.57     84.89 o 
   0   1   4     8682.45     8817.75     93.37 o 
   1   1   4     6792.25     7391.02     91.52 o 
   2   1   4     7274.93     7361.04     92.83 o 
   3   1   4      873.68      918.47     15.51 o 
   4   1   4      318.48      348.54      9.98 o 
   5   1   4      158.73      198.91      8.90 o 
   6   1   4     1071.37     1056.99     21.41 o 
   7   1   4      314.23      313.36     17.07 o 
   8   1   4      148.70      160.87     14.87 o 
   9   1   4       16.17       18.58     11.41 o 
  10   1   4        7.09       19.50     12.06 o 
 -10   2   4        9.74       22.22     11.87 o 
  -9   2   4      138.69      139.23     23.64 o 
  -8   2   4       19.50       26.66     11.36 o 
  -7   2   4      209.39      230.52     24.28 o 
  -6   2   4      837.35      753.13     20.11 o 
  -5   2   4      326.88      337.20     10.94 o 
  -4   2   4       19.37       14.41      4.04 o 
  -3   2   4      689.81      697.24     11.11 o 
  -2   2   4     1569.92     1731.40     20.35 o 
  -1   2   4     4493.76     4811.67     56.55 o 
   0   2   4    27058.20    28611.17    320.17 o 
   1   2   4     4564.86     4889.65     56.51 o 
   2   2   4     1569.39     1714.66     25.46 o 
   3   2   4      686.97      696.44     14.52 o 
   4   2   4       18.97       22.10      4.70 o 
   5   2   4      312.42      318.11     10.91 o 
   6   2   4      829.59      761.97     26.00 o 
   7   2   4      209.67      206.87     13.56 o 
   8   2   4       17.90       28.78      9.62 o 
   9   2   4      137.85      156.69     17.54 o 
  10   2   4        9.39       -4.73     10.91 o 
 -10   3   4        4.74       -6.84     11.60 o 
  -9   3   4       82.16       65.55     16.32 o 
  -8   3   4        5.60        5.22      9.92 o 
  -7   3   4      210.05      207.48     23.73 o 
  -6   3   4       33.35       19.73      8.32 o 
  -5   3   4     1233.28     1191.90     29.20 o 
  -4   3   4      922.68      860.14     14.26 o 
  -3   3   4      967.89     1044.50     15.01 o 
  -2   3   4     8432.16     8984.87     96.41 o 
  -1   3   4    22554.89    24454.04    271.49 o 
   0   3   4     9118.59     9491.89    108.18 o 
   1   3   4    22577.22    24048.01    239.97 o 
   2   3   4     8427.01     8934.78    103.68 o 
   3   3   4      972.60     1041.25     22.34 o 
   4   3   4      931.13      908.06     18.49 o 
   5   3   4     1221.24     1150.23     23.16 o 
   6   3   4       28.74       37.79      6.63 o 
   7   3   4      212.56      200.38     13.16 o 
   8   3   4        4.89       -3.86      8.45 o 
   9   3   4       79.81       93.28     17.09 o 
  10   3   4        5.04       15.18     11.07 o 
 -10   4   4       21.47       27.00     19.25 o 
  -9   4   4       28.22       18.39     13.92 o 
  -8   4   4       17.50       26.50     10.88 o 
  -7   4   4       43.03       50.11      9.74 o 
  -6   4   4      732.36      668.37     20.75 o 
  -5   4   4      312.00      313.28     10.44 o 
  -4   4   4      647.92      670.05     11.87 o 
  -3   4   4      851.70      916.93     13.51 o 
  -2   4   4     7056.01     7340.25     80.08 o 
  -1   4   4    10805.99    10971.85    126.22 o 
   0   4   4     4977.68     4824.89     57.12 o 
   1   4   4    10839.81    11109.06    126.00 o 
   2   4   4     7053.34     7350.03     86.46 o 
   3   4   4      851.52      943.94     18.21 o 
   4   4   4      648.12      671.12     15.95 o 
   5   4   4      316.99      319.61     16.56 o 
   6   4   4      740.81      693.51     19.32 o 
   7   4   4       41.98       47.51      9.23 o 
   8   4   4       16.09       -1.12      8.25 o 
   9   4   4       28.04       18.16     10.52 o 
  10   4   4       20.90       45.23     13.42 o 
 -10   5   4        8.78        0.75     11.66 o 
  -9   5   4       93.48      113.61     18.97 o 
  -8   5   4       20.15       25.90     11.30 o 
  -7   5   4       51.40       57.66     10.39 o 
  -6   5   4      355.78      338.88     16.67 o 
  -5   5   4      397.19      364.33     13.44 o 
  -4   5   4       23.40       24.72      4.17 o 
  -3   5   4      788.75      820.49     13.13 o 
  -2   5   4     1092.65     1135.73     16.29 o 
  -1   5   4     5023.21     5233.49     54.66 o 
   0   5   4    13197.26    13244.79    141.04 o 
   1   5   4     5034.90     5228.21     62.43 o 
   2   5   4     1103.64     1123.12     19.02 o 
   3   5   4      787.22      828.33     15.53 o 
   4   5   4       21.14       11.08      4.62 o 
   5   5   4      397.14      382.64     13.58 o 
   6   5   4      341.66      323.85     12.94 o 
   7   5   4       52.00       63.53      9.76 o 
   8   5   4       18.58       19.84      9.50 o 
   9   5   4       90.85      110.67     16.42 o 
  10   5   4        9.25       -7.28     12.35 o 
 -10   6   4       62.07       79.93     15.98 o 
  -9   6   4        4.03        4.46     13.52 o 
  -8   6   4        9.54       18.59     10.85 o 
  -7   6   4      481.48      502.13     20.19 o 
  -6   6   4      252.76      249.71     13.24 o 
  -5   6   4       49.40       53.05      6.05 o 
  -4   6   4     1810.23     1874.96     24.80 o 
  -3   6   4      476.00      446.29     10.21 o 
  -2   6   4     1630.00     1662.38     22.30 o 
  -1   6   4     2225.69     2549.54     29.10 o 
   0   6   4     8475.94     8987.23     97.31 o 
   1   6   4     2289.34     2614.66     33.60 o 
   2   6   4     1629.46     1630.73     24.22 o 
   3   6   4      476.19      466.41     10.72 o 
   4   6   4     1814.70     1851.22     28.82 o 
   5   6   4       44.38       61.39     10.09 o 
   6   6   4      258.12      240.92     13.17 o 
   7   6   4      479.01      462.51     26.36 o 
   8   6   4        8.70       11.26      9.33 o 
   9   6   4        3.90        4.34     15.98 o 
  10   6   4       61.52       91.28     18.74 o 
 -10   7   4       12.07       12.70     27.44 o 
  -9   7   4       33.44       45.07     15.81 o 
  -8   7   4      187.70      176.03     22.88 o 
  -7   7   4       65.39       78.24     11.49 o 
  -6   7   4      243.18      223.79     11.82 o 
  -5   7   4      488.79      488.32     13.22 o 
  -4   7   4      978.03      990.29     17.41 o 
  -3   7   4       57.30       45.98      5.78 o 
  -2   7   4     1666.64     1625.21     21.03 o 
  -1   7   4       60.26       54.10      5.19 o 
   0   7   4       46.60       32.68      3.27 o 
   1   7   4       54.61       38.02      4.15 o 
   2   7   4     1670.29     1657.48     24.76 o 
   3   7   4       56.62       44.59      5.30 o 
   4   7   4      971.81     1007.59     20.99 o 
   5   7   4      474.49      463.78     15.85 o 
   6   7   4      244.60      278.26     15.37 o 
   7   7   4       67.34       84.49     10.12 o 
   8   7   4      185.77      182.95     17.64 o 
   9   7   4       32.52       33.55     12.64 o 
  10   7   4       12.07       39.26     19.41 o 
  -9   8   4       46.27       83.12     17.77 o 
  -8   8   4       40.08       41.34     12.81 o 
  -7   8   4      270.06      262.31     16.60 o 
  -6   8   4       81.55       97.68      8.97 o 
  -5   8   4       64.83       71.33     10.18 o 
  -4   8   4      479.40      478.37     12.09 o 
  -3   8   4      233.29      249.22      7.65 o 
  -2   8   4     4236.61     4482.37     49.49 o 
  -1   8   4      446.01      468.99      9.10 o 
   0   8   4      794.77      816.68     16.23 o 
   1   8   4      430.02      440.89     12.36 o 
   2   8   4     4229.94     4478.82     56.82 o 
   3   8   4      232.00      239.26      9.23 o 
   4   8   4      480.30      466.42     12.19 o 
   5   8   4       59.17       62.94      7.95 o 
   6   8   4       80.43       65.88     10.71 o 
   7   8   4      267.60      271.80     16.84 o 
   8   8   4       39.66       50.33     16.30 o 
   9   8   4       46.33       43.20     14.08 o 
  -9   9   4       34.30       59.58     17.31 o 
  -8   9   4      114.90      141.88     16.73 o 
  -7   9   4      118.10      135.53     12.56 o 
  -6   9   4       41.90       48.91      8.77 o 
  -5   9   4      989.79      903.93     20.27 o 
  -4   9   4      220.19      234.22     10.11 o 
  -3   9   4      282.47      294.90      8.64 o 
  -2   9   4     1851.93     1895.18     24.62 o 
  -1   9   4      389.39      399.93      8.92 o 
   0   9   4       50.00       64.80      4.61 o 
   1   9   4      409.53      440.68     10.77 o 
   2   9   4     1833.70     1891.46     28.46 o 
   3   9   4      279.48      320.83     10.76 o 
   4   9   4      224.99      239.47     10.77 o 
   5   9   4      969.01      884.17     20.36 o 
   6   9   4       44.67       43.88     10.22 o 
   7   9   4      119.24      103.01     12.93 o 
   8   9   4      114.01       83.45     16.20 o 
   9   9   4       33.70       46.96     15.27 o 
  10   9   4       39.20       -8.17     22.00 o 
  -9  10   4       18.74      -15.96     15.96 o 
  -8  10   4        8.24        5.03     13.42 o 
  -7  10   4       52.88       39.45     11.57 o 
  -6  10   4       30.75       31.97      8.37 o 
  -5  10   4       77.60       74.14      9.52 o 
  -4  10   4      976.20     1018.94     26.81 o 
  -3  10   4       79.28       73.81      6.55 o 
  -2  10   4      141.85      153.02      6.48 o 
  -1  10   4      495.73      501.33     15.90 o 
   0  10   4       42.76       43.87      4.49 o 
   1  10   4      489.22      483.70     11.29 o 
   2  10   4      150.35      142.82      7.83 o 
   3  10   4       77.51       70.51      7.10 o 
   4  10   4      973.55     1007.92     21.19 o 
   5  10   4       81.23       80.88      9.20 o 
   6  10   4       32.39       23.18      8.76 o 
   7  10   4       51.31       55.59     11.25 o 
   8  10   4        8.06        9.45     12.44 o 
   9  10   4       18.29        1.47     13.32 o 
  -9  11   4       26.36       48.35     21.08 o 
  -8  11   4       11.58       12.63     13.50 o 
  -7  11   4       20.24       16.93      9.72 o 
  -6  11   4       22.00       27.14      9.65 o 
  -5  11   4       22.04       27.75     11.47 o 
  -4  11   4      682.05      657.63     17.39 o 
  -3  11   4      636.63      625.61     16.48 o 
  -2  11   4      130.25      117.41      9.84 o 
  -1  11   4      113.41      103.85      6.99 o 
   0  11   4       14.53        4.28      3.84 o 
   1  11   4      122.10      104.69      6.45 o 
   2  11   4      133.76      138.74      8.49 o 
   3  11   4      635.58      608.63     18.29 o 
   4  11   4      691.37      675.52     17.79 o 
   5  11   4       23.59       33.29      7.77 o 
   6  11   4       21.16       23.72      8.67 o 
   7  11   4       20.10       14.69     15.89 o 
   8  11   4       11.42       16.90     18.20 o 
   9  11   4       25.58       14.85     19.54 o 
  -9  12   4        8.08       47.94     21.25 o 
  -8  12   4        4.58       23.12     15.27 o 
  -7  12   4       20.49       31.32     17.42 o 
  -6  12   4       14.25       16.55     12.21 o 
  -5  12   4      237.77      246.72     17.59 o 
  -4  12   4      945.88      894.22     33.25 o 
  -3  12   4      436.80      400.38     16.51 o 
  -2  12   4      308.22      291.51     12.67 o 
  -1  12   4       56.82       46.72      9.62 o 
   0  12   4      270.91      239.02     10.38 o 
   1  12   4       60.21       59.80      6.69 o 
   2  12   4      305.38      320.74     13.53 o 
   3  12   4      434.72      396.36     12.72 o 
   4  12   4      947.18      917.81     22.68 o 
   5  12   4      242.66      263.55     12.89 o 
   6  12   4       14.52       16.89      9.47 o 
   7  12   4       20.03       27.64     10.29 o 
   8  12   4        4.52       23.42     17.31 o 
   9  12   4        7.61       10.98     16.95 o 
  -9  13   4       28.93       45.59     26.76 o 
  -8  13   4        2.72       31.73     14.94 o 
  -7  13   4       38.62       38.56     20.64 o 
  -6  13   4       22.43       23.14     11.51 o 
  -5  13   4        1.55       -6.64      9.47 o 
  -4  13   4      965.06      964.49     26.70 o 
  -3  13   4      314.13      322.44     14.75 o 
  -2  13   4      148.08      148.10     10.93 o 
  -1  13   4       73.65       75.69      8.81 o 
   0  13   4      178.65      197.42     11.17 o 
   1  13   4       74.26       99.75      8.26 o 
   2  13   4      146.43      144.49      9.78 o 
   3  13   4      319.40      327.88     13.15 o 
   4  13   4      972.14      948.95     20.58 o 
   5  13   4        1.95       10.08      7.18 o 
   6  13   4       22.61       15.42      8.62 o 
   7  13   4       38.83       36.32     12.16 o 
   8  13   4        2.64        5.29     31.75 o 
   9  13   4       28.39       64.41     32.43 o 
  -8  14   4        1.46        1.63     14.25 o 
  -7  14   4       36.55       35.98     18.78 o 
  -6  14   4        4.35       14.98     13.03 o 
  -5  14   4      114.77      110.57     15.01 o 
  -4  14   4      201.49      207.19     14.68 o 
  -3  14   4      159.52      141.61     11.61 o 
  -2  14   4     1466.76     1393.76     29.45 o 
  -1  14   4       76.44       89.72      9.74 o 
   0  14   4       12.29       16.60      7.57 o 
   1  14   4       73.64       78.93      9.45 o 
   2  14   4     1466.36     1427.35     31.50 o 
   3  14   4      155.55      142.38     10.43 o 
   4  14   4      195.10      210.22     13.36 o 
   5  14   4      116.23      112.97     14.84 o 
   6  14   4        4.20       -6.09     13.32 o 
   7  14   4       37.16       32.11     14.83 o 
   8  14   4        1.46       38.33     30.17 o 
  -8  15   4        5.56       19.03     15.35 o 
  -7  15   4       18.75       17.34     15.49 o 
  -6  15   4       17.05       31.36     12.91 o 
  -5  15   4      100.16       92.63     14.33 o 
  -4  15   4      272.99      282.64     16.77 o 
  -3  15   4      299.65      314.93     15.21 o 
  -2  15   4       93.58      102.39     10.93 o 
  -1  15   4       79.62       79.11     10.10 o 
   0  15   4      621.62      568.43     18.33 o 
   1  15   4       75.99       65.84      9.93 o 
   2  15   4       92.24      118.29     26.88 o 
   3  15   4      300.82      284.27     24.39 o 
   4  15   4      279.06      254.61     16.87 o 
   5  15   4       99.42      102.26     15.21 o 
   6  15   4       17.30       14.65     12.27 o 
   7  15   4       18.43        0.92     24.21 o 
   8  15   4        5.66       18.14     25.40 o 
  -7  16   4        8.96       22.20     16.99 o 
  -6  16   4        2.99        0.14     13.74 o 
  -5  16   4      111.43      121.96     15.94 o 
  -4  16   4       22.88       28.74     10.27 o 
  -3  16   4      538.76      526.81     24.50 o 
  -2  16   4       73.64       57.56      9.71 o 
  -1  16   4      322.13      277.32     16.51 o 
   0  16   4        0.17       15.97      9.52 o 
   1  16   4      321.86      295.65     19.64 o 
   2  16   4       74.14       61.26     13.07 o 
   3  16   4      538.94      548.49     25.22 o 
   4  16   4       20.79       40.06     12.83 o 
   5  16   4      109.75      124.80     16.23 o 
   6  16   4        2.99       32.54     13.22 o 
   7  16   4        9.33       -1.15     20.16 o 
  -7  17   4       22.80       21.93     19.28 o 
  -6  17   4       22.61       16.51     15.79 o 
  -5  17   4       34.63       33.61     26.85 o 
  -4  17   4       18.88       24.39     11.84 o 
  -3  17   4      123.38      149.53     21.28 o 
  -2  17   4       80.56      118.13     13.29 o 
  -1  17   4       35.89       16.26      9.84 o 
   0  17   4       18.10       22.42     11.43 o 
   1  17   4       37.37       40.74     12.12 o 
   2  17   4       79.35      117.90     18.76 o 
   3  17   4      122.56      108.25     15.16 o 
   4  17   4       20.04       26.08     13.09 o 
   5  17   4       35.12       25.05     19.22 o 
   6  17   4       22.75       40.67     16.15 o 
   7  17   4       22.45       61.55     21.24 o 
  -7  18   4        2.18       49.98     21.32 o 
  -6  18   4       17.90       37.26     17.49 o 
  -5  18   4       31.24       84.27     18.31 o 
  -4  18   4       15.05       -7.16     12.95 o 
  -3  18   4       35.15       29.35     10.94 o 
  -2  18   4       65.19       48.85     13.29 o 
  -1  18   4       56.43       53.75     14.96 o 
   0  18   4        5.89        5.49     11.34 o 
   1  18   4       54.47       46.39     13.13 o 
   2  18   4       63.34       70.48     15.30 o 
   3  18   4       36.58       28.32     12.66 o 
   4  18   4       14.65        5.96     16.56 o 
   5  18   4       30.48       58.91     17.65 o 
   6  18   4       17.88       23.07     19.28 o 
   7  18   4        2.15       73.71     26.99 o 
  -6  19   4       32.14       53.85     18.49 o 
  -5  19   4       18.58       19.39     17.13 o 
  -4  19   4        9.21       12.09     19.56 o 
  -3  19   4       24.03       23.77     14.90 o 
  -2  19   4       15.68       23.38     13.03 o 
  -1  19   4       57.74       41.38     15.95 o 
   0  19   4       20.47       13.57     17.29 o 
   1  19   4       57.13       57.91     17.15 o 
   2  19   4       15.16       24.83     12.65 o 
   3  19   4       22.91       -2.30     11.79 o 
   4  19   4        8.68        4.63     12.83 o 
   5  19   4       19.04       23.25     15.68 o 
   6  19   4       32.27       42.41     29.26 o 
  -5  20   4        7.16       32.84     20.52 o 
  -4  20   4       13.72       10.86     18.11 o 
  -3  20   4       12.63       21.90     20.34 o 
  -2  20   4       46.69       44.67     13.87 o 
  -1  20   4        3.72        6.60     12.16 o 
   0  20   4        0.42        7.40     12.55 o 
   1  20   4        3.47      -11.47     11.47 o 
   2  20   4       46.49       38.04     13.92 o 
   3  20   4       12.62       17.68     13.37 o 
   4  20   4       13.39       16.02     19.58 o 
   5  20   4        7.26       11.42     19.96 o 
  -4  21   4        3.15      -22.57     22.57 o 
  -3  21   4       31.58       35.77     17.89 o 
  -2  21   4       13.88       24.96     13.94 o 
  -1  21   4        3.72       -9.60     11.88 o 
   0  21   4        2.39        9.27     13.36 o 
   1  21   4        3.74       -6.92     12.52 o 
   2  21   4       13.13       50.69     14.68 o 
   3  21   4       30.56       28.13     14.14 o 
   4  21   4        3.07       29.29     16.59 o 
   5  21   4        6.85       47.40     30.39 o 
  -3  22   4       49.17       32.66     32.89 o 
  -2  22   4        6.96        1.40     15.50 o 
  -1  22   4       55.78       67.12     16.04 o 
   0  22   4        0.24       -3.89     12.49 o 
   1  22   4       55.27       73.64     16.35 o 
   2  22   4        7.36       10.37     13.66 o 
   3  22   4       48.21       95.72     25.81 o 
   4  22   4        0.54       23.13     32.21 o 
  -2  23   4       11.61       29.53     20.83 o 
  -1  23   4        5.41        8.98     19.05 o 
   0  23   4       25.19        1.73     20.04 o 
   1  23   4        5.60       20.64     29.94 o 
   2  23   4       11.06      -19.96     27.44 o 
   1   0   5    32351.50    34198.29    357.21 o 
   2   0   5       76.10       68.08      4.12 o 
   3   0   5       51.61       54.84      4.03 o 
   4   0   5     1373.36     1551.19     25.12 o 
   5   0   5      106.33      152.77     11.97 o 
   6   0   5     1625.53     1474.68     29.44 o 
   7   0   5     1876.56     1893.15     40.92 o 
   8   0   5        0.36       -9.44      9.44 o 
   9   0   5        7.92       14.58     11.07 o 
  10   0   5       22.95       18.42     14.11 o 
 -10   1   5       82.57       88.80     17.09 o 
  -9   1   5       94.62       83.29     16.32 o 
  -8   1   5       98.57      119.54     18.07 o 
  -7   1   5      651.39      627.22     22.45 o 
  -6   1   5      232.00      236.99     12.52 o 
  -5   1   5     1365.35     1308.81     22.85 o 
  -4   1   5      835.88      807.16     13.97 o 
  -3   1   5      348.83      357.99      7.50 o 
  -2   1   5     1958.40     1865.62     23.18 o 
  -1   1   5     8587.28     9056.01    112.16 o 
   0   1   5    12671.93    13563.75    142.83 o 
   1   1   5     8606.85     9170.61     97.32 o 
   2   1   5     2017.26     1876.68     27.46 o 
   3   1   5      361.73      376.78     10.64 o 
   4   1   5      832.10      787.10     15.52 o 
   5   1   5     1368.45     1312.84     22.77 o 
   6   1   5      228.19      226.53     12.22 o 
   7   1   5      647.89      595.41     21.79 o 
   8   1   5       92.66      113.25     11.92 o 
   9   1   5       95.71       87.10     16.83 o 
  10   1   5       83.06       74.50     15.31 o 
 -10   2   5       23.75       11.09     14.44 o 
  -9   2   5       32.60       42.50     15.14 o 
  -8   2   5       32.82       31.17     11.34 o 
  -7   2   5     1152.80     1075.11     32.73 o 
  -6   2   5     1111.86     1061.62     24.38 o 
  -5   2   5       61.51       68.35      5.80 o 
  -4   2   5       13.94        9.98      3.82 o 
  -3   2   5     3622.34     3953.76     43.14 o 
  -2   2   5     6733.26     6999.49     81.39 o 
  -1   2   5    12229.73    12546.08    141.24 o 
   0   2   5    45292.43    47777.13    497.30 o 
   1   2   5    12316.73    12396.93    131.91 o 
   2   2   5     6746.09     6994.83     88.73 o 
   3   2   5     3638.09     3911.10     53.70 o 
   4   2   5       15.27        7.58      4.75 o 
   5   2   5       62.25       66.42      6.64 o 
   6   2   5     1119.21     1087.21     24.40 o 
   7   2   5     1162.25     1113.94     27.21 o 
   8   2   5       34.95       42.70      9.42 o 
   9   2   5       32.26       28.83     12.10 o 
  10   2   5       22.79       20.68     15.88 o 
 -10   3   5       39.91       42.12     13.30 o 
  -9   3   5      129.25      131.89     20.06 o 
  -8   3   5      354.73      318.11     20.72 o 
  -7   3   5      218.56      198.56     14.15 o 
  -6   3   5      506.28      505.89     19.54 o 
  -5   3   5      541.08      473.47     12.09 o 
  -4   3   5      565.89      582.13     11.37 o 
  -3   3   5     1630.75     1565.85     20.26 o 
  -2   3   5     1334.70     1344.99     16.89 o 
  -1   3   5     3238.42     3367.88     40.97 o 
   0   3   5     6789.95     6832.39     73.74 o 
   1   3   5     3222.82     3364.02     35.95 o 
   2   3   5     1374.76     1399.27     19.98 o 
   3   3   5     1649.04     1584.78     25.45 o 
   4   3   5      572.63      610.50     15.01 o 
   5   3   5      556.33      488.20     13.20 o 
   6   3   5      506.00      517.45     15.24 o 
   7   3   5      217.48      223.61     13.90 o 
   8   3   5      348.62      341.74     17.24 o 
   9   3   5      127.40      155.60     15.28 o 
  10   3   5       40.46       32.87     12.21 o 
 -10   4   5       67.35       72.45     15.40 o 
  -9   4   5       62.52       94.17     17.71 o 
  -8   4   5       76.81       73.51     13.76 o 
  -7   4   5      524.26      488.29     19.89 o 
  -6   4   5      362.18      350.83     16.50 o 
  -5   4   5       67.76       75.47      6.40 o 
  -4   4   5     4803.25     5079.36     56.35 o 
  -3   4   5     3956.37     4577.97     49.54 o 
  -2   4   5     2031.01     2124.67     26.34 o 
  -1   4   5      714.89      590.24     10.83 o 
   0   4   5      624.26      591.96     10.70 o 
   1   4   5      699.05      591.70      9.86 o 
   2   4   5     2045.14     2126.48     27.46 o 
   3   4   5     3966.03     4549.76     57.09 o 
   4   4   5     4775.26     5060.13     69.23 o 
   5   4   5       69.61       75.42      7.24 o 
   6   4   5      372.14      362.60     14.34 o 
   7   4   5      525.03      487.12     18.26 o 
   8   4   5       78.00       82.80     12.32 o 
   9   4   5       62.02       72.99     12.68 o 
  10   4   5       64.64       90.99     20.48 o 
 -10   5   5       13.02       10.00     24.32 o 
  -9   5   5       95.20      112.70     19.07 o 
  -8   5   5      110.79      135.18     15.99 o 
  -7   5   5      272.56      241.71     15.35 o 
  -6   5   5      644.61      604.77     20.42 o 
  -5   5   5      553.27      519.86     21.04 o 
  -4   5   5      779.25      860.96     13.99 o 
  -3   5   5     2096.93     2144.60     27.80 o 
  -2   5   5     1375.87     1466.20     21.35 o 
  -1   5   5      244.70      232.76      7.84 o 
   0   5   5      354.12      340.36      8.12 o 
   1   5   5      241.87      242.69      5.69 o 
   2   5   5     1391.19     1447.78     19.98 o 
   3   5   5     2128.62     2141.30     30.47 o 
   4   5   5      766.89      825.99     16.91 o 
   5   5   5      541.47      486.17     13.90 o 
   6   5   5      640.07      602.56     23.46 o 
   7   5   5      275.98      273.41     14.79 o 
   8   5   5      107.59      113.66     15.11 o 
   9   5   5       93.88      107.12     19.49 o 
  10   5   5       13.25       10.90     14.55 o 
 -10   6   5       54.41       78.64     18.07 o 
  -9   6   5       42.82       45.03     18.95 o 
  -8   6   5       35.58       45.73     13.52 o 
  -7   6   5      463.86      468.14     19.89 o 
  -6   6   5      280.51      253.36     14.44 o 
  -5   6   5      190.85      206.10      9.88 o 
  -4   6   5     2313.56     2375.66     29.76 o 
  -3   6   5      550.02      546.02     11.24 o 
  -2   6   5     2525.69     2568.58     31.79 o 
  -1   6   5     2563.54     2632.63     34.63 o 
   0   6   5      648.66      497.58     10.23 o 
   1   6   5     2614.16     2719.49     34.90 o 
   2   6   5     2542.06     2543.71     31.75 o 
   3   6   5      547.82      555.42     11.87 o 
   4   6   5     2303.31     2362.91     34.89 o 
   5   6   5      193.68      194.79      9.95 o 
   6   6   5      273.03      282.69     12.63 o 
   7   6   5      456.57      474.64     18.38 o 
   8   6   5       37.73       41.33     10.28 o 
   9   6   5       42.18       52.41     13.26 o 
  10   6   5       51.86       49.37     16.77 o 
 -10   7   5       22.03       58.29     28.58 o 
  -9   7   5       63.48       55.70     14.53 o 
  -8   7   5       30.24       30.80     12.04 o 
  -7   7   5       95.54       87.90     11.72 o 
  -6   7   5     1529.36     1488.53     33.40 o 
  -5   7   5       88.73       91.69      8.87 o 
  -4   7   5      128.02      128.37      6.95 o 
  -3   7   5      630.33      713.11     17.04 o 
  -2   7   5     2686.70     2872.09     33.10 o 
  -1   7   5     3877.18     4447.07     47.89 o 
   0   7   5     5580.86     6009.96     67.10 o 
   1   7   5     3899.07     4386.26     54.59 o 
   2   7   5     2716.99     2855.62     38.50 o 
   3   7   5      606.10      679.21     13.51 o 
   4   7   5      125.12      132.59      7.48 o 
   5   7   5       79.88       61.10      9.69 o 
   6   7   5     1522.37     1443.87     33.66 o 
   7   7   5       90.83       80.80     11.52 o 
   8   7   5       29.81       34.45     12.07 o 
   9   7   5       64.42       72.42     22.46 o 
  10   7   5       22.18       33.80     15.51 o 
 -10   8   5       12.33       16.78     23.81 o 
  -9   8   5       56.64       64.64     15.24 o 
  -8   8   5       11.60       -0.59     12.90 o 
  -7   8   5      305.46      275.43     17.05 o 
  -6   8   5      646.99      646.43     23.34 o 
  -5   8   5      146.90      143.27     11.79 o 
  -4   8   5      155.03      167.07      9.41 o 
  -3   8   5      403.45      404.01      9.51 o 
  -2   8   5      263.62      273.91      7.38 o 
  -1   8   5     1672.03     1792.47     22.41 o 
   0   8   5      310.57      328.32      7.82 o 
   1   8   5     1678.66     1781.46     25.94 o 
   2   8   5      260.47      273.72      9.24 o 
   3   8   5      408.72      414.91     11.80 o 
   4   8   5      166.80      173.44      8.84 o 
   5   8   5      143.96      123.92      8.77 o 
   6   8   5      638.02      601.63     21.48 o 
   7   8   5      299.92      288.92     22.59 o 
   8   8   5       12.25       25.80     11.31 o 
   9   8   5       55.91       40.49     15.52 o 
  10   8   5       12.05       51.71     29.26 o 
  -9   9   5       47.37       51.81     15.58 o 
  -8   9   5      105.35      135.60     17.01 o 
  -7   9   5      203.37      198.19     15.62 o 
  -6   9   5      149.33      151.29     12.97 o 
  -5   9   5      104.59       98.32      9.91 o 
  -4   9   5       32.11       25.49      6.99 o 
  -3   9   5      476.17      538.49     11.28 o 
  -2   9   5      292.88      279.74      7.75 o 
  -1   9   5       87.29      108.30      4.81 o 
   0   9   5     5150.07     5791.85     66.14 o 
   1   9   5       84.52       94.50      5.86 o 
   2   9   5      290.60      286.73      9.68 o 
   3   9   5      454.32      525.17     14.42 o 
   4   9   5       32.76       37.27      7.04 o 
   5   9   5      111.72      118.06     13.79 o 
   6   9   5      152.53      171.34     12.21 o 
   7   9   5      197.28      193.30     15.15 o 
   8   9   5      105.35      100.58     17.01 o 
   9   9   5       46.46       61.16     16.82 o 
  -9  10   5        6.49        4.12     14.55 o 
  -8  10   5       81.89       91.67     17.96 o 
  -7  10   5      123.85      141.97     16.00 o 
  -6  10   5       66.24      100.95     11.74 o 
  -5  10   5      554.47      539.67     19.95 o 
  -4  10   5      636.76      586.53     18.69 o 
  -3  10   5      342.51      355.79     10.90 o 
  -2  10   5       96.52       95.90      6.19 o 
  -1  10   5       54.01       58.55      4.41 o 
   0  10   5      361.66      399.34     10.46 o 
   1  10   5       50.67       49.75      5.33 o 
   2  10   5       90.88       87.50      6.78 o 
   3  10   5      344.56      357.73     12.04 o 
   4  10   5      635.23      609.77     16.33 o 
   5  10   5      548.01      504.40     16.35 o 
   6  10   5       65.01       89.43     10.39 o 
   7  10   5      124.19      115.67     12.97 o 
   8  10   5       80.58       93.95     14.90 o 
   9  10   5        6.23       14.17     21.84 o 
  -9  11   5       39.77       72.24     17.69 o 
  -8  11   5       54.69       46.94     15.85 o 
  -7  11   5       34.34       33.85     11.93 o 
  -6  11   5       75.10       82.79     11.55 o 
  -5  11   5       21.78       24.39      9.18 o 
  -4  11   5      510.01      541.51     17.77 o 
  -3  11   5      715.51      697.64     17.20 o 
  -2  11   5      147.64      146.77      8.90 o 
  -1  11   5       72.74       93.57      8.03 o 
   0  11   5       73.23       87.18      7.89 o 
   1  11   5       72.73       93.30      6.25 o 
   2  11   5      153.18      150.94      8.79 o 
   3  11   5      721.83      694.77     16.99 o 
   4  11   5      511.26      496.60     17.90 o 
   5  11   5       19.59       13.32      7.35 o 
   6  11   5       77.62       81.42     10.56 o 
   7  11   5       33.69       41.09     10.58 o 
   8  11   5       53.75       53.72     15.65 o 
   9  11   5       39.53       55.89     16.59 o 
  -9  12   5       10.60       11.43     24.95 o 
  -8  12   5       39.78       63.68     20.14 o 
  -7  12   5       52.02       48.48     13.08 o 
  -6  12   5       29.16       21.30      9.82 o 
  -5  12   5       39.14       41.47      9.99 o 
  -4  12   5      825.28      840.76     38.00 o 
  -3  12   5      167.34      180.81     10.66 o 
  -2  12   5      190.87      164.08     10.57 o 
  -1  12   5      165.39      165.02     10.26 o 
   0  12   5      648.22      631.55     17.25 o 
   1  12   5      169.04      157.75      9.06 o 
   2  12   5      198.96      189.05     13.41 o 
   3  12   5      165.05      165.43     10.05 o 
   4  12   5      836.45      849.04     20.36 o 
   5  12   5       37.46       34.58      8.06 o 
   6  12   5       26.18       27.24      8.82 o 
   7  12   5       50.67       41.76     12.95 o 
   8  12   5       39.72       47.12     15.99 o 
   9  12   5       10.63       28.14     20.69 o 
  -9  13   5       22.99       78.93     32.43 o 
  -8  13   5       32.41       56.22     17.01 o 
  -7  13   5       91.16      129.31     19.65 o 
  -6  13   5       97.97       88.49     14.30 o 
  -5  13   5      258.69      299.54     19.27 o 
  -4  13   5      437.09      388.89     17.80 o 
  -3  13   5       96.44       99.60     10.32 o 
  -2  13   5      687.02      619.71     18.46 o 
  -1  13   5      126.81      122.19     11.79 o 
   0  13   5       25.80       24.39      7.26 o 
   1  13   5      125.61      135.40     10.19 o 
   2  13   5      685.74      632.00     16.92 o 
   3  13   5       97.33       96.63      9.49 o 
   4  13   5      436.66      393.37     14.99 o 
   5  13   5      252.38      265.31     14.54 o 
   6  13   5       94.94      102.84     12.89 o 
   7  13   5       91.84       99.64     17.48 o 
   8  13   5       31.90       32.54     34.36 o 
   9  13   5       22.73       27.67     26.76 o 
  -8  14   5        7.05       -1.74     14.45 o 
  -7  14   5       12.89        9.39     14.96 o 
  -6  14   5       51.29       82.44     14.21 o 
  -5  14   5        9.57       13.37     11.01 o 
  -4  14   5      135.16      124.84     12.36 o 
  -3  14   5      299.96      288.97     14.35 o 
  -2  14   5      146.83      154.34     11.59 o 
  -1  14   5      476.19      465.62     20.83 o 
   0  14   5      107.99       85.95      9.57 o 
   1  14   5      474.43      429.21     16.12 o 
   2  14   5      142.65      155.34     11.58 o 
   3  14   5      299.09      264.82     12.79 o 
   4  14   5      140.45      108.25     11.09 o 
   5  14   5        8.69        3.78      8.38 o 
   6  14   5       51.58       53.35     13.18 o 
   7  14   5       12.29        4.48     15.70 o 
   8  14   5        7.31       12.47     24.72 o 
  -8  15   5       23.18       34.62     16.64 o 
  -7  15   5       76.91       85.48     19.20 o 
  -6  15   5       86.03      132.63     16.53 o 
  -5  15   5      174.01      194.15     18.24 o 
  -4  15   5      262.02      217.89     15.83 o 
  -3  15   5       53.45       75.00     10.16 o 
  -2  15   5      545.92      493.70     17.96 o 
  -1  15   5      609.88      578.03     19.08 o 
   0  15   5       10.17       23.45      8.11 o 
   1  15   5      614.87      569.49     18.69 o 
   2  15   5      544.45      475.28     17.58 o 
   3  15   5       49.39       59.44     12.30 o 
   4  15   5      259.60      223.74     15.92 o 
   5  15   5      172.88      199.52     18.11 o 
   6  15   5       85.72       82.45     16.24 o 
   7  15   5       76.98       87.10     18.84 o 
   8  15   5       22.84       25.40     27.90 o 
  -7  16   5        2.14       17.53     16.38 o 
  -6  16   5       53.50       71.11     15.38 o 
  -5  16   5       11.05       36.32     12.40 o 
  -4  16   5       17.25       21.79     11.15 o 
  -3  16   5        9.87        1.55      8.04 o 
  -2  16   5      257.43      247.85     14.29 o 
  -1  16   5      283.51      305.71     15.10 o 
   0  16   5     1184.46     1092.30     44.00 o 
   1  16   5      280.86      317.17     17.23 o 
   2  16   5      252.16      255.50     18.81 o 
   3  16   5        9.47       -9.73      9.73 o 
   4  16   5       16.79       11.96     16.24 o 
   5  16   5       10.76       13.99     24.34 o 
   6  16   5       55.07       54.74     15.64 o 
   7  16   5        2.26       33.59     15.98 o 
  -7  17   5       18.59       29.02     16.90 o 
  -6  17   5       24.18       61.06     15.11 o 
  -5  17   5        0.70       -3.47     11.37 o 
  -4  17   5       15.34       24.12     18.46 o 
  -3  17   5       24.34       44.91     11.32 o 
  -2  17   5       33.99       53.30     11.35 o 
  -1  17   5      424.12      371.67     19.00 o 
   0  17   5       43.85       39.60     11.57 o 
   1  17   5      426.67      386.02     24.13 o 
   2  17   5       34.33       38.47     12.28 o 
   3  17   5       23.86       43.32     13.20 o 
   4  17   5       14.71       -2.59     11.56 o 
   5  17   5        0.96       -6.40     13.51 o 
   6  17   5       23.18       65.25     16.88 o 
   7  17   5       18.43       42.91     20.27 o 
  -6  18   5       23.73       43.37     17.09 o 
  -5  18   5        8.03       16.45     15.01 o 
  -4  18   5        5.30       23.98     16.77 o 
  -3  18   5       51.36       59.09     16.02 o 
  -2  18   5       78.58       95.05     13.18 o 
  -1  18   5       27.12       11.74     11.32 o 
   0  18   5      263.70      269.33     20.24 o 
   1  18   5       27.28       20.67     11.33 o 
   2  18   5       76.94       54.51     13.45 o 
   3  18   5       50.62       40.53     13.49 o 
   4  18   5        5.11       -6.18     11.67 o 
   5  18   5        8.46       19.43     15.93 o 
   6  18   5       24.57       59.72     17.57 o 
  -6  19   5       18.78       76.36     19.53 o 
  -5  19   5       21.56       16.15     14.86 o 
  -4  19   5        3.89        9.18     15.59 o 
  -3  19   5        7.75       15.25     14.78 o 
  -2  19   5       10.77       17.25     13.62 o 
  -1  19   5      107.63      137.23     22.07 o 
   0  19   5        4.99        5.44     15.88 o 
   1  19   5      106.35       89.79     15.98 o 
   2  19   5       10.72       16.24     12.40 o 
   3  19   5        7.12        0.45     12.61 o 
   4  19   5        3.69       14.42     14.99 o 
   5  19   5       21.57       53.03     35.51 o 
   6  19   5       18.44        7.71     24.04 o 
  -5  20   5       15.25       30.10     30.73 o 
  -4  20   5        4.81       30.58     20.16 o 
  -3  20   5        8.27        6.09     14.31 o 
  -2  20   5       38.00       42.31     14.48 o 
  -1  20   5       37.38       50.27     14.18 o 
   0  20   5       11.71       25.78     13.15 o 
   1  20   5       37.37       45.09     18.81 o 
   2  20   5       37.89       46.96     14.75 o 
   3  20   5        8.46       29.57     13.92 o 
   4  20   5        4.81       31.22     14.38 o 
   5  20   5       14.63        4.32     37.20 o 
  -4  21   5       33.73        5.35     24.61 o 
  -3  21   5       13.57       16.44     15.44 o 
  -2  21   5       39.60       31.92     13.88 o 
  -1  21   5       36.84       40.00     14.21 o 
   0  21   5        0.04      -12.27     12.27 o 
   1  21   5       36.21       16.76     13.39 o 
   2  21   5       39.98       55.70     17.06 o 
   3  21   5       12.96       11.91     17.09 o 
   4  21   5       32.96       43.29     21.96 o 
  -2  22   5        2.14        3.87     13.81 o 
  -1  22   5       10.31       20.05     13.33 o 
   0  22   5       82.16       87.91     17.13 o 
   1  22   5       10.35       31.64     14.48 o 
   2  22   5        2.14       -6.26     12.71 o 
   3  22   5        2.85       41.01     22.83 o 
  -2  23   5       30.36       21.95     19.72 o 
  -1  23   5       43.25       34.55     19.66 o 
   0  23   5        5.87        2.00     39.58 o 
   0   0   6     6828.16     7458.88    113.03 o 
   1   0   6     4957.58     5349.13     58.48 o 
   2   0   6      185.78      175.21      6.63 o 
   3   0   6      493.11      428.51      8.43 o 
   4   0   6     2953.90     3155.06     42.34 o 
   5   0   6     1921.35     2078.85     31.65 o 
   6   0   6      352.02      369.70     16.18 o 
   7   0   6       42.93       43.31     10.66 o 
   8   0   6       25.95       18.05     10.72 o 
   9   0   6        2.22       -4.94     10.39 o 
  10   0   6       51.05       63.61     14.47 o 
 -10   1   6        3.33        0.21     11.43 o 
  -9   1   6       15.32       13.94     15.26 o 
  -8   1   6        7.15        2.08     10.16 o 
  -7   1   6       44.50       43.33     10.93 o 
  -6   1   6      420.29      418.94     15.94 o 
  -5   1   6      108.63       81.40      7.13 o 
  -4   1   6     1704.23     1827.25     24.54 o 
  -3   1   6     5201.24     5594.69     58.94 o 
  -2   1   6     1145.26     1067.43     16.22 o 
  -1   1   6     6586.93     6837.79     79.61 o 
   0   1   6      159.79      158.00      6.30 o 
   1   1   6     6595.81     6903.55     69.98 o 
   2   1   6     1221.32     1137.79     16.48 o 
   3   1   6     5202.64     5550.65     73.69 o 
   4   1   6     1657.68     1729.08     26.69 o 
   5   1   6      109.37      107.92      7.47 o 
   6   1   6      418.92      416.34     17.45 o 
   7   1   6       44.08       44.56      9.97 o 
   8   1   6        6.45       -5.95      8.72 o 
   9   1   6       15.31       21.64     11.71 o 
  10   1   6        3.81       14.93     11.46 o 
 -10   2   6       20.37        8.19     11.80 o 
  -9   2   6        8.17      -12.11     12.11 o 
  -8   2   6        8.45       15.01     10.43 o 
  -7   2   6       45.82       38.35      9.05 o 
  -6   2   6      161.07      148.35     11.04 o 
  -5   2   6      167.11      165.35      8.89 o 
  -4   2   6     1049.55     1151.43     17.11 o 
  -3   2   6     1335.04     1205.15     17.49 o 
  -2   2   6      344.52      312.29      7.46 o 
  -1   2   6     5632.93     5584.05     61.33 o 
   0   2   6      400.75      490.96      9.51 o 
   1   2   6     5674.28     5612.85     61.31 o 
   2   2   6      350.99      316.44      7.45 o 
   3   2   6     1263.01     1128.28     20.40 o 
   4   2   6     1054.46     1174.87     22.08 o 
   5   2   6      169.58      148.16      8.35 o 
   6   2   6      159.81      161.41     11.29 o 
   7   2   6       46.16       47.76     10.19 o 
   8   2   6        8.14        9.49      8.34 o 
   9   2   6        8.28       -1.72      9.19 o 
  10   2   6       20.66       23.46     17.15 o 
 -10   3   6        1.40       26.07     12.54 o 
  -9   3   6       19.44        6.43     14.06 o 
  -8   3   6       66.04       67.00     13.05 o 
  -7   3   6      190.10      181.16     14.05 o 
  -6   3   6      859.71      855.27     21.85 o 
  -5   3   6       75.50       60.25      6.63 o 
  -4   3   6      386.65      360.68      8.94 o 
  -3   3   6     1122.13     1134.76     15.95 o 
  -2   3   6     1994.91     2015.95     24.92 o 
  -1   3   6      142.00      143.95      5.26 o 
   0   3   6        1.70        1.56      2.48 o 
   1   3   6      138.89      142.31      4.47 o 
   2   3   6     1900.02     1945.72     24.64 o 
   3   3   6     1123.20     1162.78     30.80 o 
   4   3   6      365.98      349.43     11.65 o 
   5   3   6       75.54       68.99      6.96 o 
   6   3   6      859.23      770.63     20.51 o 
   7   3   6      193.36      191.84     13.10 o 
   8   3   6       63.88       67.19     10.40 o 
   9   3   6       19.29       19.76     10.30 o 
  10   3   6        1.71       16.70     11.61 o 
 -10   4   6        3.92       -6.23     11.39 o 
  -9   4   6       44.73       48.62     13.98 o 
  -8   4   6        1.17        6.57     10.60 o 
  -7   4   6      114.68       95.02     11.62 o 
  -6   4   6      506.55      519.22     23.48 o 
  -5   4   6      188.43      174.21      8.59 o 
  -4   4   6     2859.68     3034.44     36.33 o 
  -3   4   6      602.35      511.01      8.91 o 
  -2   4   6      681.44      676.50     11.13 o 
  -1   4   6     1261.88     1223.27     25.09 o 
   0   4   6       12.82       18.79      2.57 o 
   1   4   6     1238.23     1201.80     16.55 o 
   2   4   6      665.96      647.23     11.34 o 
   3   4   6      606.88      504.51     19.28 o 
   4   4   6     2863.01     3057.42     45.37 o 
   5   4   6      187.24      210.34     14.27 o 
   6   4   6      507.81      502.24     15.56 o 
   7   4   6      115.57      121.17     11.32 o 
   8   4   6        0.95        9.93      8.42 o 
   9   4   6       44.91       52.00     13.25 o 
  10   4   6        4.05       21.15     14.07 o 
 -10   5   6       15.98       27.65     26.56 o 
  -9   5   6        1.86       18.82     17.25 o 
  -8   5   6       51.58       37.12     14.50 o 
  -7   5   6      101.08       99.77     11.89 o 
  -6   5   6      974.49      882.95     25.33 o 
  -5   5   6       66.70       79.36      7.32 o 
  -4   5   6      723.19      899.00     16.13 o 
  -3   5   6     2282.85     2555.90     31.97 o 
  -2   5   6     1646.65     1655.47     21.93 o 
  -1   5   6     1294.32     1236.97     20.66 o 
   0   5   6      531.15      539.91     10.38 o 
   1   5   6     1301.08     1259.95     17.24 o 
   2   5   6     1570.83     1602.45     23.06 o 
   3   5   6     2270.17     2516.02     32.65 o 
   4   5   6      723.06      899.25     21.80 o 
   5   5   6       65.55       61.08      7.15 o 
   6   5   6      983.09      907.86     20.88 o 
   7   5   6      103.41      107.95     10.94 o 
   8   5   6       49.79       36.51      9.43 o 
   9   5   6        1.91       15.38     11.95 o 
  10   5   6       15.36       21.23     20.56 o 
 -10   6   6        6.55       15.03     17.48 o 
  -9   6   6       19.26       14.62     11.90 o 
  -8   6   6       32.15       30.08     11.75 o 
  -7   6   6       37.52       32.43      9.50 o 
  -6   6   6      561.15      542.88     18.02 o 
  -5   6   6       13.26       25.52      6.38 o 
  -4   6   6      639.24      656.64     14.70 o 
  -3   6   6     1836.57     1780.34     26.34 o 
  -2   6   6     8734.81     9721.44    114.43 o 
  -1   6   6     2233.21     2270.29     33.89 o 
   0   6   6      186.29      182.89      8.48 o 
   1   6   6     2206.14     2310.88     28.73 o 
   2   6   6     8680.53     9824.70    100.54 o 
   3   6   6     1849.08     1800.75     23.60 o 
   4   6   6      640.46      652.91     15.87 o 
   5   6   6       13.60       18.18      5.87 o 
   6   6   6      562.94      544.53     16.91 o 
   7   6   6       37.34       33.13      8.46 o 
   8   6   6       30.62       17.35      9.99 o 
   9   6   6       19.44       36.80     12.89 o 
  10   6   6        6.32       34.72     15.54 o 
 -10   7   6       51.89       58.06     30.17 o 
  -9   7   6       11.00        6.36     11.47 o 
  -8   7   6        7.73      -10.13     10.13 o 
  -7   7   6      113.85      113.58     20.53 o 
  -6   7   6      926.61      908.82     33.98 o 
  -5   7   6      210.35      181.01     10.27 o 
  -4   7   6      347.80      352.47     12.33 o 
  -3   7   6      317.48      322.68      9.86 o 
  -2   7   6     5631.59     6046.57     67.91 o 
  -1   7   6     6530.74     6942.20     90.98 o 
   0   7   6     1093.97     1201.94     18.95 o 
   1   7   6     6496.00     7043.23     83.55 o 
   2   7   6     5530.58     5910.29     73.29 o 
   3   7   6      310.38      322.35      9.26 o 
   4   7   6      355.94      346.52      9.95 o 
   5   7   6      207.07      203.13     13.03 o 
   6   7   6      932.49      871.36     20.77 o 
   7   7   6      108.83      105.62     12.51 o 
   8   7   6        7.77       18.10     10.27 o 
   9   7   6       11.07        6.65     11.80 o 
  10   7   6       51.05      105.92     32.43 o 
 -10   8   6       18.07       22.68     27.22 o 
  -9   8   6       12.48       21.79     13.14 o 
  -8   8   6        4.17       19.86     11.56 o 
  -7   8   6       60.34       74.18     12.21 o 
  -6   8   6      444.92      429.99     19.26 o 
  -5   8   6       65.28       55.63      9.44 o 
  -4   8   6       26.39       31.36      6.77 o 
  -3   8   6     1032.78      989.77     15.48 o 
  -2   8   6     5916.77     6558.57     69.45 o 
  -1   8   6      575.10      560.28     13.02 o 
   0   8   6     5494.54     5868.29     71.68 o 
   1   8   6      575.33      549.67     11.90 o 
   2   8   6     5863.75     6455.62     79.62 o 
   3   8   6     1023.22      942.67     18.64 o 
   4   8   6       29.33       32.32      5.78 o 
   5   8   6       65.20       62.78      7.36 o 
   6   8   6      444.52      408.86     20.19 o 
   7   8   6       60.46       80.43     11.83 o 
   8   8   6        4.30        3.46     10.13 o 
   9   8   6       12.45       20.63     14.15 o 
  -9   9   6        2.26      -10.05     12.04 o 
  -8   9   6        1.94       -7.45     10.95 o 
  -7   9   6       99.60       86.57     17.76 o 
  -6   9   6       76.06       76.81      9.73 o 
  -5   9   6      343.27      309.92     15.55 o 
  -4   9   6      273.91      242.93     10.46 o 
  -3   9   6       58.30       67.35      5.94 o 
  -2   9   6     3154.99     3439.22     41.49 o 
  -1   9   6      221.42      231.58      7.35 o 
   0   9   6     3174.69     3879.53     46.25 o 
   1   9   6      218.73      221.40      7.97 o 
   2   9   6     3090.60     3294.90     45.29 o 
   3   9   6       59.37       56.60      6.52 o 
   4   9   6      277.26      249.58     11.29 o 
   5   9   6      335.60      326.16     16.74 o 
   6   9   6       74.93       83.62      9.91 o 
   7   9   6       94.88       77.58     14.86 o 
   8   9   6        1.88       22.20     22.07 o 
   9   9   6        2.29        3.45     14.96 o 
  -9  10   6       14.35       33.14     18.06 o 
  -8  10   6       60.04       54.92     16.84 o 
  -7  10   6       28.99       28.62     11.76 o 
  -6  10   6      113.26      112.96     12.07 o 
  -5  10   6       28.90       30.36      9.75 o 
  -4  10   6       85.93       71.44     10.75 o 
  -3  10   6     1088.21     1086.21     24.48 o 
  -2  10   6      123.02      151.65     11.45 o 
  -1  10   6      258.53      245.14      9.84 o 
   0  10   6       81.87       66.93      5.21 o 
   1  10   6      247.89      250.54     10.17 o 
   2  10   6      114.56      124.37     10.36 o 
   3  10   6     1081.04     1065.25     22.64 o 
   4  10   6       91.38       79.50      8.43 o 
   5  10   6       28.15       26.93      7.93 o 
   6  10   6      113.56      116.16     11.04 o 
   7  10   6       29.40       40.36     10.23 o 
   8  10   6       59.67       63.39     13.24 o 
   9  10   6       14.41       17.78     14.82 o 
  -9  11   6        9.96        3.47     18.94 o 
  -8  11   6        4.00       16.99     13.72 o 
  -7  11   6      146.83      198.34     18.89 o 
  -6  11   6        4.99       -6.97      8.45 o 
  -5  11   6       67.43       78.32     11.13 o 
  -4  11   6      120.16      121.29     10.61 o 
  -3  11   6       12.96       13.19      7.66 o 
  -2  11   6      397.05      382.73     12.81 o 
  -1  11   6      110.66      122.21     12.02 o 
   0  11   6      820.62      841.68     17.29 o 
   1  11   6      117.84      141.67      8.77 o 
   2  11   6      386.49      368.58     12.38 o 
   3  11   6       13.66       19.65      6.38 o 
   4  11   6      113.70      109.76     13.33 o 
   5  11   6       67.99       90.89      9.68 o 
   6  11   6        4.89       -2.48      7.37 o 
   7  11   6      146.37      144.22     14.37 o 
   8  11   6        4.02       20.40     14.12 o 
   9  11   6       10.04       24.26     15.53 o 
  -9  12   6       23.77       27.22     26.31 o 
  -8  12   6       30.67       32.59     13.68 o 
  -7  12   6       18.90       17.25     15.06 o 
  -6  12   6       14.11        5.57     10.24 o 
  -5  12   6       12.59       15.47      9.20 o 
  -4  12   6       57.37       73.18      9.87 o 
  -3  12   6     1373.25     1377.63     27.84 o 
  -2  12   6      417.68      428.35     15.04 o 
  -1  12   6      259.38      230.57     11.64 o 
   0  12   6       14.50        4.10      6.20 o 
   1  12   6      256.29      252.57     10.58 o 
   2  12   6      423.28      438.41     15.42 o 
   3  12   6     1363.31     1313.46     27.86 o 
   4  12   6       59.96       69.58      8.76 o 
   5  12   6       12.68        3.88      7.15 o 
   6  12   6       14.87       16.93      8.20 o 
   7  12   6       18.57       23.18     12.05 o 
   8  12   6       29.26       41.16     15.20 o 
   9  12   6       23.97       35.42     15.88 o 
  -8  13   6        8.84       17.29     15.17 o 
  -7  13   6       39.73       63.24     21.20 o 
  -6  13   6       37.79       37.98     10.81 o 
  -5  13   6       58.21       58.55     10.81 o 
  -4  13   6      415.04      424.01     17.05 o 
  -3  13   6       58.41       75.06      9.85 o 
  -2  13   6      771.91      713.49     19.81 o 
  -1  13   6     1001.84      950.27     26.20 o 
   0  13   6      114.65      130.76     10.22 o 
   1  13   6     1011.50      970.06     22.95 o 
   2  13   6      772.24      764.47     23.88 o 
   3  13   6       59.28       56.64      9.16 o 
   4  13   6      414.78      393.82     17.55 o 
   5  13   6       60.10       68.33     13.22 o 
   6  13   6       37.72       38.08     12.33 o 
   7  13   6       38.58       30.38     12.66 o 
   8  13   6        8.83       16.47     15.16 o 
  -8  14   6       14.53       21.92     16.86 o 
  -7  14   6       17.02       22.33     18.71 o 
  -6  14   6       12.42       20.42     11.81 o 
  -5  14   6        3.87        2.58     10.74 o 
  -4  14   6       33.85       36.38     11.46 o 
  -3  14   6       46.92       33.89      9.02 o 
  -2  14   6       50.51       45.45      9.98 o 
  -1  14   6      549.11      544.60     17.91 o 
   0  14   6       52.72       48.94      8.79 o 
   1  14   6      542.93      510.22     17.73 o 
   2  14   6       47.74       51.49      9.26 o 
   3  14   6       48.94       59.33      9.21 o 
   4  14   6       36.59       37.22      8.04 o 
   5  14   6        4.14        8.82      8.17 o 
   6  14   6       12.71        9.25     12.63 o 
   7  14   6       16.81       -5.42     17.31 o 
   8  14   6       14.49       25.17     17.47 o 
  -8  15   6       24.20       12.95     28.58 o 
  -7  15   6       16.92       41.21     18.84 o 
  -6  15   6       33.66       36.50     13.68 o 
  -5  15   6       17.49        2.91     11.44 o 
  -4  15   6       80.73       75.42     13.17 o 
  -3  15   6       72.50       46.86      9.79 o 
  -2  15   6      801.78      666.08     20.50 o 
  -1  15   6      484.62      538.62     18.40 o 
   0  15   6       69.37       83.08      9.80 o 
   1  15   6      487.02      501.73     19.64 o 
   2  15   6      813.70      739.74     21.26 o 
   3  15   6       72.71       89.07     11.82 o 
   4  15   6       81.97       78.40     15.82 o 
   5  15   6       17.50       15.62     14.43 o 
   6  15   6       33.75       36.84     12.80 o 
   7  15   6       16.05        9.47     19.87 o 
   8  15   6       24.04      108.95     22.29 o 
  -7  16   6       12.82       28.09     30.85 o 
  -6  16   6        1.33        3.86     12.37 o 
  -5  16   6       58.77       69.62     16.27 o 
  -4  16   6       72.09       76.70     13.34 o 
  -3  16   6       44.97       36.10      9.39 o 
  -2  16   6      181.50      192.69     13.29 o 
  -1  16   6      171.00      162.65     12.45 o 
   0  16   6       77.31       90.93     10.68 o 
   1  16   6      172.88      165.18     12.42 o 
   2  16   6      179.32      186.75     29.23 o 
   3  16   6       43.58       34.61     12.07 o 
   4  16   6       69.86       68.77     13.81 o 
   5  16   6       57.39       48.47     15.32 o 
   6  16   6        1.18       15.93     20.89 o 
   7  16   6       12.90        9.40     23.39 o 
  -7  17   6       44.93       63.37     21.94 o 
  -6  17   6        6.90       21.86     13.31 o 
  -5  17   6       82.19      113.22     15.82 o 
  -4  17   6       58.09       75.21     13.83 o 
  -3  17   6       35.69       46.89      9.79 o 
  -2  17   6      136.06      151.71     14.64 o 
  -1  17   6      330.11      266.96     17.20 o 
   0  17   6        0.05       -2.32      9.11 o 
   1  17   6      326.88      284.65     20.14 o 
   2  17   6      138.43      124.33     15.75 o 
   3  17   6       35.57       33.77     13.08 o 
   4  17   6       57.86       45.10     18.79 o 
   5  17   6       82.23       83.20     18.21 o 
   6  17   6        7.22        6.95     15.73 o 
   7  17   6       44.28      110.52     23.60 o 
  -6  18   6        3.89       42.84     18.87 o 
  -5  18   6        9.90       10.60     21.26 o 
  -4  18   6       62.74       48.67     18.58 o 
  -3  18   6       12.05        5.88     11.59 o 
  -2  18   6        0.98       -7.84      9.82 o 
  -1  18   6      291.71      318.16     21.31 o 
   0  18   6       10.07       -0.76     10.46 o 
   1  18   6      294.87      308.62     21.65 o 
   2  18   6        1.08      -10.25     10.25 o 
   3  18   6       11.72        1.23     11.45 o 
   4  18   6       62.36       89.70     17.45 o 
   5  18   6       10.10        5.17     20.36 o 
   6  18   6        3.65        7.81     14.49 o 
  -6  19   6       61.11       90.61     19.64 o 
  -5  19   6       24.17       34.87     16.89 o 
  -4  19   6       20.65       50.19     20.54 o 
  -3  19   6        5.25       16.67     11.96 o 
  -2  19   6       12.28        6.90     13.26 o 
  -1  19   6       67.30       57.01     13.81 o 
   0  19   6       74.95      102.92     15.98 o 
   1  19   6       67.91       67.51     14.62 o 
   2  19   6       12.49        6.18     12.54 o 
   3  19   6        5.27      -10.36     10.36 o 
   4  19   6       20.46      -15.65     15.65 o 
   5  19   6       24.11       24.07     17.74 o 
   6  19   6       61.28       83.01     34.93 o 
  -5  20   6       15.43       48.92     17.46 o 
  -4  20   6        0.49       -6.80     17.53 o 
  -3  20   6       18.05       30.17     22.13 o 
  -2  20   6       25.28       17.62     13.17 o 
  -1  20   6       54.93       48.15     14.14 o 
   0  20   6        0.89       -6.49     11.34 o 
   1  20   6       54.92       69.58     15.77 o 
   2  20   6       25.48       39.93     20.56 o 
   3  20   6       18.15       11.04     13.23 o 
   4  20   6        0.60        4.77     13.91 o 
   5  20   6       15.94      -12.86     44.23 o 
  -4  21   6        3.57       23.43     23.59 o 
  -3  21   6        1.20       16.75     19.32 o 
  -2  21   6        0.11       -0.91     13.30 o 
  -1  21   6       31.25       19.95     13.34 o 
   0  21   6       30.00       38.00     14.56 o 
   1  21   6       32.39       56.70     15.52 o 
   2  21   6        0.11        1.51     17.45 o 
   3  21   6        1.22        1.83     12.80 o 
   4  21   6        3.66      -16.82     19.73 o 
  -2  22   6       22.57       46.57     18.19 o 
  -1  22   6       39.11       57.87     15.19 o 
   0  22   6       10.95      -12.34     12.34 o 
   1  22   6       37.90       75.49     15.86 o 
   2  22   6       23.03       46.40     26.52 o 
   3  22   6        5.22       22.51     21.38 o 
  -2  23   6        0.06        4.08     26.54 o 
  -1  23   6       17.25       28.85     19.65 o 
   0  23   6        2.15      -16.99     16.99 o 
   1   0   7       98.75       84.80      4.23 o 
   2   0   7        7.06        3.42      3.26 o 
   3   0   7      350.68      356.87      7.66 o 
   4   0   7     3273.16     3059.05     41.20 o 
   5   0   7       25.38       41.61      6.95 o 
   6   0   7     1539.27     1411.25     32.45 o 
   7   0   7      912.81      915.69     34.36 o 
   8   0   7       48.85       55.32     11.63 o 
   9   0   7       42.27       57.00     13.56 o 
  10   0   7       34.52       35.21     18.32 o 
 -10   1   7       36.05       50.46     14.05 o 
  -9   1   7      115.80      133.55     24.90 o 
  -8   1   7       28.29       36.01     10.71 o 
  -7   1   7      918.03      913.33     24.51 o 
  -6   1   7      192.28      179.67     11.97 o 
  -5   1   7      602.39      615.08     17.02 o 
  -4   1   7      167.32      162.39      7.93 o 
  -3   1   7     1164.66     1164.66     16.95 o 
  -2   1   7     6946.13     7099.54     77.65 o 
  -1   1   7     7116.56     7323.97     84.91 o 
   0   1   7    21515.57    23479.64    246.18 o 
   1   1   7     7130.13     7325.97     74.73 o 
   2   1   7     6873.10     7028.43     82.74 o 
   3   1   7     1143.67     1150.34     24.03 o 
   4   1   7      180.02      177.07      7.48 o 
   5   1   7      611.66      630.24     15.08 o 
   6   1   7      195.69      189.03     12.96 o 
   7   1   7      927.23      901.28     31.76 o 
   8   1   7       26.79       23.65      9.75 o 
   9   1   7      115.91      140.95     15.19 o 
  10   1   7       34.72       54.21     13.82 o 
 -10   2   7       26.32       55.05     13.57 o 
  -9   2   7       28.80       23.53     13.11 o 
  -8   2   7       85.57       78.97     13.88 o 
  -7   2   7      372.25      365.34     16.36 o 
  -6   2   7      892.39      857.44     22.25 o 
  -5   2   7      373.93      420.38     14.52 o 
  -4   2   7     1736.48     1821.27     23.34 o 
  -3   2   7     3612.06     3884.56     45.90 o 
  -2   2   7     6361.23     6622.43     73.42 o 
  -1   2   7     3650.32     3486.71     43.01 o 
   0   2   7    27452.81    29342.10    307.00 o 
   1   2   7     3659.25     3515.67     37.51 o 
   2   2   7     6318.41     6650.47     78.11 o 
   3   2   7     3620.77     3878.55     53.73 o 
   4   2   7     1742.76     1794.88     30.18 o 
   5   2   7      371.69      387.19     12.23 o 
   6   2   7      892.00      857.37     21.64 o 
   7   2   7      359.49      331.82     17.60 o 
   8   2   7       85.09       66.45     10.56 o 
   9   2   7       27.99       30.02     10.59 o 
  10   2   7       27.32       31.38     15.19 o 
 -10   3   7       74.45       86.39     25.24 o 
  -9   3   7      150.08      140.43     18.63 o 
  -8   3   7       48.42       40.97     11.81 o 
  -7   3   7       89.89       88.30     11.44 o 
  -6   3   7      639.68      581.80     18.47 o 
  -5   3   7      587.23      564.13     14.57 o 
  -4   3   7     2411.69     2585.68     31.15 o 
  -3   3   7      382.88      371.04      8.72 o 
  -2   3   7      320.33      322.04      7.25 o 
  -1   3   7     2254.57     2212.67     28.90 o 
   0   3   7      108.85       95.62      4.08 o 
   1   3   7     2268.11     2253.22     29.61 o 
   2   3   7      299.42      299.31      7.20 o 
   3   3   7      378.08      364.08     11.48 o 
   4   3   7     2365.79     2496.12     43.58 o 
   5   3   7      612.04      576.13     14.33 o 
   6   3   7      637.44      545.15     24.26 o 
   7   3   7       93.84       88.14     11.60 o 
   8   3   7       48.59       45.52      9.75 o 
   9   3   7      149.36      150.97     15.14 o 
  10   3   7       71.98       98.64     18.74 o 
 -10   4   7       38.94       32.19     15.56 o 
  -9   4   7       65.83       92.45     15.20 o 
  -8   4   7      226.16      215.38     18.84 o 
  -7   4   7       29.28       22.58      9.69 o 
  -6   4   7      213.37      217.77     18.99 o 
  -5   4   7      199.78      222.67     12.23 o 
  -4   4   7     1181.02     1218.42     19.74 o 
  -3   4   7     2685.26     2933.21     31.96 o 
  -2   4   7     1391.30     1486.16     21.49 o 
  -1   4   7      108.78      111.81      5.10 o 
   0   4   7      744.59      587.97     10.72 o 
   1   4   7      120.30      126.39      4.18 o 
   2   4   7     1417.56     1474.14     19.37 o 
   3   4   7     2691.19     2909.48     42.21 o 
   4   4   7     1206.01     1254.92     23.44 o 
   5   4   7      200.58      219.80     13.39 o 
   6   4   7      198.83      196.31     12.10 o 
   7   4   7       28.25       21.26      8.24 o 
   8   4   7      220.86      220.64     15.07 o 
   9   4   7       64.51       63.05     12.33 o 
  10   4   7       37.96        8.44     13.66 o 
 -10   5   7       35.30       41.39     24.40 o 
  -9   5   7       98.99      118.46     16.39 o 
  -8   5   7      173.71      184.96     18.29 o 
  -7   5   7      137.12      159.09     23.87 o 
  -6   5   7      180.44      155.40     12.90 o 
  -5   5   7      136.68      162.33     10.84 o 
  -4   5   7     2531.76     2524.10     31.74 o 
  -3   5   7      513.90      474.72     10.02 o 
  -2   5   7     1177.93     1354.54     20.75 o 
  -1   5   7     1414.61     1210.59     18.48 o 
   0   5   7     1728.05     1601.13     22.61 o 
   1   5   7     1406.97     1220.67     17.04 o 
   2   5   7     1195.53     1392.34     19.33 o 
   3   5   7      505.90      469.59     10.91 o 
   4   5   7     2530.05     2527.02     39.25 o 
   5   5   7      126.03      149.25      9.96 o 
   6   5   7      177.09      163.62     10.61 o 
   7   5   7      141.42      154.84     12.26 o 
   8   5   7      176.43      202.98     15.33 o 
   9   5   7       99.73      104.87     16.19 o 
  10   5   7       33.82       34.50     13.40 o 
 -10   6   7       24.00       26.99     29.26 o 
  -9   6   7       29.27       24.86     13.10 o 
  -8   6   7      112.39      103.84     14.94 o 
  -7   6   7       28.17       31.42      9.82 o 
  -6   6   7      456.80      457.58     19.02 o 
  -5   6   7       95.95       94.96      8.18 o 
  -4   6   7      187.12      206.84     12.14 o 
  -3   6   7      225.86      232.63      8.02 o 
  -2   6   7     1651.34     1633.98     24.31 o 
  -1   6   7      324.46      317.12      9.95 o 
   0   6   7      784.74      832.51     16.87 o 
   1   6   7      324.29      334.59      8.03 o 
   2   6   7     1677.06     1630.92     20.84 o 
   3   6   7      223.66      229.52      7.37 o 
   4   6   7      175.05      189.68      8.66 o 
   5   6   7       99.28      105.24      8.29 o 
   6   6   7      443.23      418.33     20.18 o 
   7   6   7       27.35       34.31      9.74 o 
   8   6   7      106.34      111.21     13.79 o 
   9   6   7       28.48       34.40     12.78 o 
  10   6   7       23.51       47.30     16.36 o 
 -10   7   7        0.47       65.09     29.48 o 
  -9   7   7       43.67       86.53     15.68 o 
  -8   7   7       74.51       63.01     13.77 o 
  -7   7   7      264.37      240.07     16.30 o 
  -6   7   7      276.01      277.20     16.09 o 
  -5   7   7      474.73      452.01     15.35 o 
  -4   7   7      674.27      674.06     16.82 o 
  -3   7   7      753.15      742.68     15.04 o 
  -2   7   7      112.31      108.62      6.55 o 
  -1   7   7     2926.72     3214.41     46.25 o 
   0   7   7     1609.48     1589.70     23.54 o 
   1   7   7     2903.91     3234.37     39.15 o 
   2   7   7      120.51      127.33      5.79 o 
   3   7   7      737.97      742.07     13.27 o 
   4   7   7      686.61      710.74     14.08 o 
   5   7   7      453.30      436.23     13.88 o 
   6   7   7      276.45      264.86     13.95 o 
   7   7   7      275.07      252.74     16.42 o 
   8   7   7       75.69       91.67     12.84 o 
   9   7   7       44.50       72.96     14.70 o 
 -10   8   7       31.40       75.07     31.30 o 
  -9   8   7        6.91       -3.89     12.22 o 
  -8   8   7       63.32       65.87     14.80 o 
  -7   8   7      101.87      124.91     13.42 o 
  -6   8   7       58.73       70.62     10.64 o 
  -5   8   7      210.34      193.67     18.28 o 
  -4   8   7      132.70      129.37      8.99 o 
  -3   8   7      762.46      777.36     16.22 o 
  -2   8   7      654.03      576.80     13.55 o 
  -1   8   7      583.43      582.07     14.76 o 
   0   8   7     4750.62     5585.55     68.80 o 
   1   8   7      601.56      609.91     12.54 o 
   2   8   7      634.93      597.06     12.04 o 
   3   8   7      762.70      796.44     18.70 o 
   4   8   7      123.86      125.21      7.95 o 
   5   8   7      206.96      190.83     10.49 o 
   6   8   7       53.61       48.34      9.48 o 
   7   8   7       99.14       96.79     12.35 o 
   8   8   7       60.84       74.35     14.81 o 
   9   8   7        6.72       -0.37     12.35 o 
  -9   9   7       42.27       81.58     22.97 o 
  -8   9   7       33.66       19.27     14.58 o 
  -7   9   7       33.38       37.62     12.05 o 
  -6   9   7      314.17      351.65     29.23 o 
  -5   9   7      104.52      129.94     12.13 o 
  -4   9   7      525.17      489.37     17.06 o 
  -3   9   7      381.10      375.59     11.97 o 
  -2   9   7      101.99      101.47      7.20 o 
  -1   9   7      316.59      350.39     10.86 o 
   0   9   7       12.51        7.81      4.20 o 
   1   9   7      312.20      319.02      9.43 o 
   2   9   7      106.68       96.94      5.63 o 
   3   9   7      372.23      369.98     10.68 o 
   4   9   7      518.33      491.49     16.13 o 
   5   9   7      109.45      120.04     10.19 o 
   6   9   7      315.05      344.93     17.52 o 
   7   9   7       35.00       28.18     10.27 o 
   8   9   7       33.36       22.95     13.32 o 
   9   9   7       41.39       51.46     16.57 o 
  -9  10   7        7.79       15.70     15.21 o 
  -8  10   7      145.01      172.34     18.60 o 
  -7  10   7       69.70       74.23     13.89 o 
  -6  10   7       46.43       37.31     10.14 o 
  -5  10   7      419.00      413.28     21.45 o 
  -4  10   7      496.89      505.59     20.29 o 
  -3  10   7       23.71       21.42      6.61 o 
  -2  10   7      118.27      119.44      8.41 o 
  -1  10   7      406.33      426.33     12.62 o 
   0  10   7      438.65      386.96     10.92 o 
   1  10   7      414.93      462.12     11.63 o 
   2  10   7      110.82      109.80      7.48 o 
   3  10   7       23.67       23.01      6.33 o 
   4  10   7      508.56      512.99     15.51 o 
   5  10   7      416.04      391.87     15.02 o 
   6  10   7       44.89       44.95      9.42 o 
   7  10   7       71.57       72.92     11.47 o 
   8  10   7      143.82      162.12     17.42 o 
   9  10   7        7.78       -6.41     13.33 o 
  -9  11   7       41.02       27.59     19.32 o 
  -8  11   7       24.03       38.06     13.07 o 
  -7  11   7       41.15       46.91     12.81 o 
  -6  11   7       41.85       48.72     10.82 o 
  -5  11   7      128.90      135.61     12.81 o 
  -4  11   7       42.49       45.69     10.08 o 
  -3  11   7      769.43      697.41     17.50 o 
  -2  11   7       13.83        6.33      5.94 o 
  -1  11   7      277.91      284.02     11.15 o 
   0  11   7      226.28      221.72     10.92 o 
   1  11   7      285.53      319.12     12.31 o 
   2  11   7       13.80        4.12      6.47 o 
   3  11   7      764.20      720.33     17.56 o 
   4  11   7       43.98       50.54      7.99 o 
   5  11   7      136.30      166.07     11.29 o 
   6  11   7       42.18       59.09      9.86 o 
   7  11   7       39.24       53.59     13.96 o 
   8  11   7       23.97       32.41     11.90 o 
   9  11   7       40.12       41.87     15.48 o 
  -9  12   7        3.11       29.94     26.08 o 
  -8  12   7       29.47       41.86     14.00 o 
  -7  12   7       55.61       36.17     12.95 o 
  -6  12   7       39.41       46.51     11.54 o 
  -5  12   7      532.24      515.85     22.85 o 
  -4  12   7      248.69      223.66     15.18 o 
  -3  12   7      731.91      725.05     18.67 o 
  -2  12   7       54.83       62.60      8.04 o 
  -1  12   7      428.62      402.20     14.64 o 
   0  12   7      123.13      110.13      9.55 o 
   1  12   7      430.64      417.70     16.33 o 
   2  12   7       53.10       64.06      8.39 o 
   3  12   7      728.60      730.41     31.22 o 
   4  12   7      247.69      225.24     13.33 o 
   5  12   7      528.99      520.58     17.11 o 
   6  12   7       39.27       71.78     10.39 o 
   7  12   7       56.70       64.83     12.05 o 
   8  12   7       28.45       57.70     17.29 o 
   9  12   7        3.07       16.37     18.61 o 
  -8  13   7        1.58        1.36     14.33 o 
  -7  13   7       29.56       25.58     13.23 o 
  -6  13   7        6.69       13.05     10.07 o 
  -5  13   7      186.54      199.73     17.70 o 
  -4  13   7        9.52       18.83      9.03 o 
  -3  13   7      184.31      206.88     16.55 o 
  -2  13   7      426.13      404.62     15.57 o 
  -1  13   7       86.88       80.75      9.42 o 
   0  13   7        3.73        1.64      6.94 o 
   1  13   7       90.40       91.66      9.71 o 
   2  13   7      423.70      368.34     16.72 o 
   3  13   7      183.83      192.15     12.43 o 
   4  13   7        9.91        0.57     14.05 o 
   5  13   7      184.19      188.82     13.58 o 
   6  13   7        6.50       12.36     10.95 o 
   7  13   7       29.12       58.48     16.15 o 
   8  13   7        1.60       -0.25     14.73 o 
  -8  14   7        4.33       16.78     14.85 o 
  -7  14   7        8.32       15.36     18.00 o 
  -6  14   7       61.98       88.61     15.28 o 
  -5  14   7      152.53      178.87     21.13 o 
  -4  14   7      340.73      299.19     19.54 o 
  -3  14   7      116.12      106.46     10.89 o 
  -2  14   7      275.75      282.55     14.04 o 
  -1  14   7       34.61       34.61     10.43 o 
   0  14   7      373.71      340.48     20.00 o 
   1  14   7       35.25       47.90      9.03 o 
   2  14   7      271.29      263.61     14.05 o 
   3  14   7      115.70       96.42     10.48 o 
   4  14   7      332.23      313.79     15.34 o 
   5  14   7      151.29      149.56     14.33 o 
   6  14   7       63.39      103.77     14.84 o 
   7  14   7        8.49       13.61     13.36 o 
   8  14   7        3.79        6.80     17.15 o 
  -8  15   7        0.95       -1.04     17.30 o 
  -7  15   7        4.29        6.94     18.12 o 
  -6  15   7       97.01       83.19     14.95 o 
  -5  15   7       74.93       95.84     15.02 o 
  -4  15   7       15.49        6.65     10.75 o 
  -3  15   7       25.67       31.06      8.67 o 
  -2  15   7       42.28       49.64      9.40 o 
  -1  15   7      303.74      304.95     14.85 o 
   0  15   7      233.21      219.84     13.42 o 
   1  15   7      307.94      310.02     15.13 o 
   2  15   7       41.79       31.54      8.47 o 
   3  15   7       24.62       25.50      8.25 o 
   4  15   7       15.88       11.22      9.51 o 
   5  15   7       71.28       73.32     12.55 o 
   6  15   7       97.93      104.74     15.89 o 
   7  15   7        3.81       19.82     13.05 o 
   8  15   7        0.95        3.92     37.54 o 
  -7  16   7        6.31        3.61     19.15 o 
  -6  16   7       50.07       67.18     14.91 o 
  -5  16   7       63.50       62.97     14.35 o 
  -4  16   7      127.17      132.91     19.12 o 
  -3  16   7      128.38      125.31     11.86 o 
  -2  16   7      512.17      499.24     18.88 o 
  -1  16   7      318.53      313.28     15.54 o 
   0  16   7        9.71       12.36      7.89 o 
   1  16   7      320.91      344.66     16.01 o 
   2  16   7      505.61      504.87     18.97 o 
   3  16   7      128.61      117.72     15.16 o 
   4  16   7      123.45      107.40     15.09 o 
   5  16   7       64.30       54.51     14.23 o 
   6  16   7       48.44       21.95     15.95 o 
   7  16   7        6.42       31.57     19.56 o 
  -7  17   7       17.99       37.12     21.56 o 
  -6  17   7       74.98       93.38     16.37 o 
  -5  17   7       10.95       23.41     12.83 o 
  -4  17   7       29.23       39.47     12.73 o 
  -3  17   7       78.19       64.74     12.76 o 
  -2  17   7       15.43        3.30      8.16 o 
  -1  17   7      300.61      306.21     16.15 o 
   0  17   7       22.75       35.73     10.76 o 
   1  17   7      303.91      310.18     20.91 o 
   2  17   7       15.09       23.44     12.16 o 
   3  17   7       75.72       78.87     14.77 o 
   4  17   7       29.44       45.18     18.69 o 
   5  17   7       11.35       26.83     15.55 o 
   6  17   7       75.45       63.02     20.64 o 
   7  17   7       17.47       30.39     26.08 o 
  -6  18   7        7.93       27.48     25.13 o 
  -5  18   7       86.85      115.97     20.15 o 
  -4  18   7       66.84       44.69     15.91 o 
  -3  18   7       22.50       22.97     15.29 o 
  -2  18   7       66.15       51.41     12.09 o 
  -1  18   7       72.43       74.98     12.39 o 
   0  18   7      245.34      229.19     19.13 o 
   1  18   7       71.66       84.40     14.91 o 
   2  18   7       65.52       60.30     13.84 o 
   3  18   7       22.46       42.39     13.24 o 
   4  18   7       67.68      102.99     16.01 o 
   5  18   7       87.33      108.30     20.55 o 
   6  18   7        7.11       28.10     25.17 o 
  -6  19   7       12.06       41.58     27.17 o 
  -5  19   7       16.68       15.87     14.70 o 
  -4  19   7       12.28        7.28     15.06 o 
  -3  19   7       20.12       21.00     14.84 o 
  -2  19   7       11.10       17.76     12.97 o 
  -1  19   7       30.49       25.53     12.60 o 
   0  19   7        1.54      -10.29     10.29 o 
   1  19   7       30.91       29.30     13.45 o 
   2  19   7       11.15       20.38     12.58 o 
   3  19   7       21.04       38.00     15.58 o 
   4  19   7       12.65        8.44     16.00 o 
   5  19   7       17.00        6.07     14.94 o 
   6  19   7       12.02      -24.95     24.95 o 
  -5  20   7       14.66       26.92     19.55 o 
  -4  20   7       27.64       36.50     16.70 o 
  -3  20   7        4.97       13.36     20.66 o 
  -2  20   7       48.04       55.15     14.49 o 
  -1  20   7       44.15       63.02     13.82 o 
   0  20   7       10.33        9.10     12.61 o 
   1  20   7       43.76       51.45     14.07 o 
   2  20   7       48.85       37.76     14.48 o 
   3  20   7        5.03       18.31     13.89 o 
   4  20   7       26.99       60.46     15.78 o 
   5  20   7       14.73       36.52     32.66 o 
  -4  21   7        1.93      -26.92     49.78 o 
  -3  21   7        6.68       32.29     21.21 o 
  -2  21   7       25.11       39.77     14.21 o 
  -1  21   7        7.02       -0.42     12.14 o 
   0  21   7        5.21        2.91     12.83 o 
   1  21   7        6.93       13.29     12.81 o 
   2  21   7       25.04       24.27     13.51 o 
   3  21   7        6.92       12.85     13.10 o 
   4  21   7        2.06       -7.51     20.53 o 
  -2  22   7        5.11       10.48     14.14 o 
  -1  22   7       50.13       88.71     16.73 o 
   0  22   7        0.27      -12.20     12.20 o 
   1  22   7       50.81       61.89     16.79 o 
   2  22   7        5.20       -2.74     12.89 o 
   3  22   7        3.59        8.85     29.71 o 
  -2  23   7        7.61       32.89     26.31 o 
  -1  23   7        4.38      -17.75     17.75 o 
   0  23   7        1.38        2.16     36.52 o 
   0   0   8   211715.91   220911.48   3234.47 o 
   1   0   8     1054.99     1077.14     15.20 o 
   2   0   8     1546.26     1547.57     22.24 o 
   3   0   8        8.10        4.45      3.59 o 
   4   0   8      473.52      504.66     14.86 o 
   5   0   8      968.34      864.35     24.11 o 
   6   0   8       70.35       87.73     10.46 o 
   7   0   8       62.38       63.40      9.86 o 
   8   0   8      159.15      140.02     14.58 o 
   9   0   8      109.21      128.41     16.78 o 
  10   0   8        1.10       25.55     11.91 o 
 -10   1   8        4.63       10.23     11.85 o 
  -9   1   8        1.88       -7.54     11.75 o 
  -8   1   8      287.01      279.85     22.98 o 
  -7   1   8     1618.87     1553.43     41.87 o 
  -6   1   8     1552.66     1563.03     31.41 o 
  -5   1   8       12.19       16.59      6.55 o 
  -4   1   8      225.87      228.89      9.32 o 
  -3   1   8     1108.97     1076.09     16.29 o 
  -2   1   8     2015.93     1968.56     24.84 o 
  -1   1   8     1745.69     1765.01     30.09 o 
   0   1   8    86906.53    91209.44    946.58 o 
   1   1   8     1716.43     1731.88     20.70 o 
   2   1   8     2007.06     1941.22     26.61 o 
   3   1   8     1109.50     1090.52     20.23 o 
   4   1   8      233.14      250.84      8.72 o 
   5   1   8       12.55       24.34      6.64 o 
   6   1   8     1551.73     1560.11     31.27 o 
   7   1   8     1621.18     1468.42     31.96 o 
   8   1   8      289.72      253.29     17.61 o 
   9   1   8        1.86       10.61      9.44 o 
  10   1   8        4.48       15.06     11.32 o 
 -10   2   8       14.52        8.85     11.77 o 
  -9   2   8       78.35       71.14     15.23 o 
  -8   2   8      189.57      158.92     17.00 o 
  -7   2   8       65.94       73.06     10.41 o 
  -6   2   8      168.77      169.47     11.94 o 
  -5   2   8      476.67      493.64     18.26 o 
  -4   2   8      268.28      263.67      8.38 o 
  -3   2   8      939.45      921.73     14.93 o 
  -2   2   8      101.38       91.52      5.59 o 
  -1   2   8     4591.71     4324.41     52.36 o 
   0   2   8    52886.24    56998.95    593.18 o 
   1   2   8     4558.10     4314.06     45.73 o 
   2   2   8       98.11       91.64      4.82 o 
   3   2   8      943.20      901.07     18.05 o 
   4   2   8      264.38      249.97     14.40 o 
   5   2   8      485.17      499.57     20.78 o 
   6   2   8      171.63      184.43     11.84 o 
   7   2   8       66.70       58.73     10.97 o 
   8   2   8      188.73      176.30     15.34 o 
   9   2   8       78.24      106.15     13.46 o 
  10   2   8       14.40       25.93     12.44 o 
 -10   3   8       27.36       55.72     16.86 o 
  -9   3   8        5.44        5.34     12.13 o 
  -8   3   8      146.62      137.71     15.91 o 
  -7   3   8       97.81       88.82     10.88 o 
  -6   3   8       16.02       15.98      8.08 o 
  -5   3   8       87.11       99.89      9.17 o 
  -4   3   8       33.33       37.40      4.09 o 
  -3   3   8      522.40      487.60     10.75 o 
  -2   3   8       63.46       79.66      4.22 o 
  -1   3   8     2689.83     2912.94     34.20 o 
   0   3   8       69.01       56.33      3.72 o 
   1   3   8     2672.68     2842.11     38.54 o 
   2   3   8       59.84       75.16      4.30 o 
   3   3   8      523.43      504.99     12.77 o 
   4   3   8       32.22       39.02      7.89 o 
   5   3   8       83.60      102.13      8.76 o 
   6   3   8       16.92       37.11     10.14 o 
   7   3   8       99.36       98.55     11.75 o 
   8   3   8      147.67      119.02     15.03 o 
   9   3   8        5.77        7.26     10.03 o 
  10   3   8       27.46       39.53     15.68 o 
 -10   4   8       55.40       74.10     17.94 o 
  -9   4   8       87.09       96.38     15.71 o 
  -8   4   8       82.89       72.93     13.74 o 
  -7   4   8      129.79      116.20     12.41 o 
  -6   4   8      112.09      114.10     11.02 o 
  -5   4   8      160.52      163.55      8.37 o 
  -4   4   8      112.04      120.04      5.83 o 
  -3   4   8      666.91      717.84     11.55 o 
  -2   4   8     1345.02     1440.98     19.98 o 
  -1   4   8      449.74      477.94     10.17 o 
   0   4   8      118.04      118.75      5.28 o 
   1   4   8      496.30      516.16      8.74 o 
   2   4   8     1330.15     1437.82     19.65 o 
   3   4   8      670.28      726.65     15.66 o 
   4   4   8      106.79      117.83      8.08 o 
   5   4   8      152.59      159.47     10.07 o 
   6   4   8      110.59      102.24     10.36 o 
   7   4   8      131.00      148.84     12.00 o 
   8   4   8       83.29       62.87     10.62 o 
   9   4   8       86.13       73.57     14.88 o 
  10   4   8       54.46       64.16     15.36 o 
 -10   5   8       36.29       30.58     15.77 o 
  -9   5   8       25.72       34.50     13.03 o 
  -8   5   8       73.59       69.14     13.54 o 
  -7   5   8      127.55      104.15     12.91 o 
  -6   5   8      104.90      128.29     12.69 o 
  -5   5   8      116.40      112.20      8.11 o 
  -4   5   8     1066.17     1008.64     16.42 o 
  -3   5   8      730.00      723.35     12.26 o 
  -2   5   8      419.33      413.51     10.09 o 
  -1   5   8     1873.74     2024.79     27.76 o 
   0   5   8     2316.81     2318.28     30.86 o 
   1   5   8     1838.72     2005.59     25.65 o 
   2   5   8      407.68      408.30      8.30 o 
   3   5   8      733.77      734.62     14.63 o 
   4   5   8     1051.92      971.92     20.39 o 
   5   5   8      111.75      104.41      9.01 o 
   6   5   8      102.88       88.61      9.37 o 
   7   5   8      130.24      119.97     11.39 o 
   8   5   8       73.28       62.22     11.85 o 
   9   5   8       25.69       22.02     12.93 o 
  10   5   8       36.46       51.23     16.76 o 
 -10   6   8       59.88       37.20     30.39 o 
  -9   6   8       83.89      111.14     16.34 o 
  -8   6   8       22.42       29.18     23.93 o 
  -7   6   8       60.53       48.22     10.46 o 
  -6   6   8      130.23      116.87     12.59 o 
  -5   6   8      181.67      179.40      9.84 o 
  -4   6   8        4.47        3.53      4.85 o 
  -3   6   8       65.35       84.44      6.44 o 
  -2   6   8     1241.33     1153.89     19.11 o 
  -1   6   8      617.21      534.45     12.88 o 
   0   6   8      415.47      423.27      9.76 o 
   1   6   8      588.98      509.42     14.51 o 
   2   6   8     1225.82     1130.86     15.89 o 
   3   6   8       65.14       74.95      5.45 o 
   4   6   8        3.53       -3.37      4.60 o 
   5   6   8      178.80      165.01      9.59 o 
   6   6   8      128.34      119.44      9.80 o 
   7   6   8       61.41       51.55     10.31 o 
   8   6   8       22.70       30.98     10.41 o 
   9   6   8       82.86       70.59     14.71 o 
  10   6   8       58.49       65.77     30.62 o 
 -10   7   8        3.33      -11.57     24.50 o 
  -9   7   8       63.48       68.52     15.35 o 
  -8   7   8        7.23        2.92     12.12 o 
  -7   7   8      240.50      242.04     16.48 o 
  -6   7   8      469.03      424.61     18.97 o 
  -5   7   8      269.79      265.30     12.66 o 
  -4   7   8      344.99      309.31     13.45 o 
  -3   7   8      864.82      874.73     16.64 o 
  -2   7   8     1157.01     1294.80     21.54 o 
  -1   7   8      344.03      281.93     10.08 o 
   0   7   8     1887.65     1714.34     25.29 o 
   1   7   8      344.70      281.38      7.82 o 
   2   7   8     1175.34     1317.68     19.74 o 
   3   7   8      865.57      854.14     14.50 o 
   4   7   8      335.86      290.62      9.46 o 
   5   7   8      271.22      236.15     11.22 o 
   6   7   8      474.08      415.35     16.67 o 
   7   7   8      241.57      223.12     15.97 o 
   8   7   8        7.85       18.70     10.03 o 
   9   7   8       63.22       73.51     17.89 o 
 -10   8   8       16.36       27.90     28.58 o 
  -9   8   8      121.39      152.26     18.92 o 
  -8   8   8        7.16       -1.39      9.57 o 
  -7   8   8       54.63       65.07     14.18 o 
  -6   8   8      235.36      218.90     17.14 o 
  -5   8   8      834.22      816.44     41.76 o 
  -4   8   8      129.66      124.98     10.49 o 
  -3   8   8      373.83      367.36     11.67 o 
  -2   8   8     1270.31     1276.92     21.95 o 
  -1   8   8     2373.88     2284.87     36.16 o 
   0   8   8      400.26      405.55     10.06 o 
   1   8   8     2386.46     2332.30     30.26 o 
   2   8   8     1291.89     1319.84     19.87 o 
   3   8   8      376.78      390.97     13.23 o 
   4   8   8      127.10      125.39      8.02 o 
   5   8   8      851.35      800.54     19.30 o 
   6   8   8      232.95      206.47     11.75 o 
   7   8   8       54.99       47.38     13.72 o 
   8   8   8        7.15      -10.71     10.71 o 
   9   8   8      119.70      166.05     21.63 o 
  -9   9   8       48.51       48.68     16.42 o 
  -8   9   8       15.77       18.54     11.98 o 
  -7   9   8       45.61       34.12     14.24 o 
  -6   9   8      370.51      381.28     21.31 o 
  -5   9   8      299.06      302.48     15.64 o 
  -4   9   8        6.76       14.56      7.89 o 
  -3   9   8      132.23      124.92     11.50 o 
  -2   9   8      178.93      167.35      8.41 o 
  -1   9   8      747.77      688.32     16.86 o 
   0   9   8      109.19      101.90      6.21 o 
   1   9   8      764.00      691.53     14.04 o 
   2   9   8      185.85      170.90      8.26 o 
   3   9   8      132.31      119.17      8.28 o 
   4   9   8        5.74       11.84      6.42 o 
   5   9   8      301.77      294.24     13.44 o 
   6   9   8      377.48      404.28     20.95 o 
   7   9   8       43.48       45.68     10.23 o 
   8   9   8       15.59       19.05     10.63 o 
   9   9   8       48.56       80.92     16.52 o 
  -9  10   8       54.65       75.33     18.50 o 
  -8  10   8        5.63       38.92     12.82 o 
  -7  10   8       32.51        5.47     11.29 o 
  -6  10   8      118.73      138.47     13.08 o 
  -5  10   8      173.13      160.22     13.37 o 
  -4  10   8      929.33      847.98     27.27 o 
  -3  10   8       22.05       16.54      6.33 o 
  -2  10   8      938.73      878.76     19.16 o 
  -1  10   8     1979.68     2026.04     31.80 o 
   0  10   8       29.06       20.77      5.95 o 
   1  10   8     2021.48     2045.67     33.76 o 
   2  10   8      952.76      961.40     18.70 o 
   3  10   8       23.02       37.74      6.76 o 
   4  10   8      924.04      878.05     20.56 o 
   5  10   8      177.63      198.18     11.85 o 
   6  10   8      117.19      119.71     11.12 o 
   7  10   8       32.83       26.75     10.28 o 
   8  10   8        5.98        4.01      9.93 o 
   9  10   8       54.71       69.62     14.92 o 
  -9  11   8       28.77       20.39     19.08 o 
  -8  11   8       23.72       47.80     13.59 o 
  -7  11   8       14.60       24.89     11.98 o 
  -6  11   8      110.83       77.29     13.38 o 
  -5  11   8       92.80       80.84     11.01 o 
  -4  11   8      151.43      150.30     12.88 o 
  -3  11   8       26.88       22.62      6.93 o 
  -2  11   8      151.36      191.29     10.06 o 
  -1  11   8      211.78      166.88      9.55 o 
   0  11   8      212.21      192.84     18.92 o 
   1  11   8      209.24      181.40     10.49 o 
   2  11   8      151.32      194.22     11.95 o 
   3  11   8       26.14       20.33      6.77 o 
   4  11   8      148.95      152.31     10.49 o 
   5  11   8       88.70       79.58      9.34 o 
   6  11   8      112.84       95.44     11.85 o 
   7  11   8       14.78       18.99     10.04 o 
   8  11   8       23.53       37.06     12.26 o 
   9  11   8       29.12       59.11     16.82 o 
  -9  12   8       38.48       94.58     32.66 o 
  -8  12   8        3.70       -2.06     12.03 o 
  -7  12   8        7.54       14.55     12.77 o 
  -6  12   8        0.10        7.46      9.46 o 
  -5  12   8       28.74       30.98      9.83 o 
  -4  12   8      489.72      455.16     19.57 o 
  -3  12   8       82.49       90.23      9.35 o 
  -2  12   8      439.27      416.86     14.20 o 
  -1  12   8      325.96      316.28     12.47 o 
   0  12   8        0.57       -5.12      5.95 o 
   1  12   8      324.28      333.83     15.28 o 
   2  12   8      437.54      419.62     15.03 o 
   3  12   8       85.30       89.76      9.83 o 
   4  12   8      489.62      488.94     17.63 o 
   5  12   8       29.52       35.65      8.77 o 
   6  12   8        0.13       16.10      8.71 o 
   7  12   8        7.67        4.32      9.34 o 
   8  12   8        3.86       16.90     14.57 o 
   9  12   8       38.87       52.75     16.13 o 
  -8  13   8        5.82       10.91     13.22 o 
  -7  13   8       33.65       53.62     13.62 o 
  -6  13   8       19.04       11.08     10.14 o 
  -5  13   8      235.96      272.38     17.09 o 
  -4  13   8      832.77      821.62     25.64 o 
  -3  13   8      341.71      316.73     13.68 o 
  -2  13   8      283.56      298.10     13.11 o 
  -1  13   8      334.93      363.27     14.99 o 
   0  13   8        4.29       18.19      7.25 o 
   1  13   8      334.52      359.09     15.00 o 
   2  13   8      287.89      311.15     16.05 o 
   3  13   8      339.02      325.40     16.72 o 
   4  13   8      837.69      828.11     23.21 o 
   5  13   8      229.58      277.24     15.17 o 
   6  13   8       19.71       10.71      9.46 o 
   7  13   8       32.99       34.91     14.04 o 
   8  13   8        5.63       37.63     27.22 o 
  -8  14   8        2.29       10.91     15.02 o 
  -7  14   8        0.71       10.05     12.38 o 
  -6  14   8       26.86       50.24     13.62 o 
  -5  14   8       88.70       75.07     12.38 o 
  -4  14   8      230.46      224.21     16.05 o 
  -3  14   8      441.28      455.77     16.03 o 
  -2  14   8      416.83      429.52     16.72 o 
  -1  14   8      199.83      207.03     12.83 o 
   0  14   8        6.29       -7.34      7.34 o 
   1  14   8      202.47      204.32     12.95 o 
   2  14   8      415.15      407.31     16.74 o 
   3  14   8      450.10      435.56     20.70 o 
   4  14   8      227.83      262.45     16.32 o 
   5  14   8       89.19       86.55     11.22 o 
   6  14   8       26.86       38.33     16.96 o 
   7  14   8        0.68        5.58     17.89 o 
   8  14   8        2.18       15.42     24.95 o 
  -8  15   8        3.72       15.20     26.99 o 
  -7  15   8       56.34       65.98     21.35 o 
  -6  15   8        0.44      -11.56     11.56 o 
  -5  15   8       74.50       65.89     13.99 o 
  -4  15   8      454.63      431.91     22.95 o 
  -3  15   8      168.19      146.12     13.63 o 
  -2  15   8      100.87       98.15     10.99 o 
  -1  15   8      399.90      383.60     16.33 o 
   0  15   8      230.67      209.11     13.02 o 
   1  15   8      405.32      371.95     16.23 o 
   2  15   8      102.48      106.20     10.94 o 
   3  15   8      167.07      139.96     14.28 o 
   4  15   8      460.95      456.48     18.76 o 
   5  15   8       76.87       83.78     14.52 o 
   6  15   8        0.41      -14.11     18.52 o 
   7  15   8       56.34       71.17     18.13 o 
   8  15   8        3.59      -10.91     15.42 o 
  -7  16   8        4.32       18.37     26.99 o 
  -6  16   8        8.16       10.73     12.43 o 
  -5  16   8       58.40       27.62     12.83 o 
  -4  16   8       71.96       89.68     14.77 o 
  -3  16   8       70.85       64.30     11.36 o 
  -2  16   8       13.37       13.98      8.45 o 
  -1  16   8      305.82      264.56     14.84 o 
   0  16   8        1.19        0.70      7.73 o 
   1  16   8      301.76      271.48     14.90 o 
   2  16   8       13.96       14.15      8.43 o 
   3  16   8       70.86       62.16     11.52 o 
   4  16   8       69.94       87.00     14.86 o 
   5  16   8       58.41       59.50     14.30 o 
   6  16   8        8.06       45.53     15.74 o 
   7  16   8        4.33        8.98     15.54 o 
  -7  17   8       39.20       29.86     20.38 o 
  -6  17   8       15.25        8.86     13.03 o 
  -5  17   8       70.62       58.40     14.16 o 
  -4  17   8        9.64        1.97     11.92 o 
  -3  17   8       43.05       39.62     12.28 o 
  -2  17   8       17.15       -8.49      9.69 o 
  -1  17   8      105.05       93.82     14.80 o 
   0  17   8      393.91      378.26     17.38 o 
   1  17   8      105.44       91.97     12.98 o 
   2  17   8       18.03        0.17     10.69 o 
   3  17   8       42.43       39.97     13.30 o 
   4  17   8        9.76       28.71     13.42 o 
   5  17   8       72.82       55.97     21.12 o 
   6  17   8       15.14        6.80     15.10 o 
   7  17   8       39.16       18.37     24.95 o 
  -6  18   8        7.70        2.82     12.74 o 
  -5  18   8       40.63       62.47     17.32 o 
  -4  18   8       51.87       67.67     14.57 o 
  -3  18   8       10.06       11.89     13.42 o 
  -2  18   8        2.69       15.65     17.17 o 
  -1  18   8       27.57       21.12     10.52 o 
   0  18   8        0.67       -0.91      9.72 o 
   1  18   8       26.47       21.01     12.10 o 
   2  18   8        3.01      -10.56     10.56 o 
   3  18   8        9.21       19.19     15.35 o 
   4  18   8       52.55       62.82     15.98 o 
   5  18   8       40.64       39.55     17.51 o 
   6  18   8        7.65      -12.74     20.31 o 
  -6  19   8       28.44       60.12     18.39 o 
  -5  19   8        5.65       10.65     15.21 o 
  -4  19   8       65.13       99.21     18.59 o 
  -3  19   8       16.32       21.72     17.44 o 
  -2  19   8       67.39       69.55     13.36 o 
  -1  19   8       15.08       10.16     15.14 o 
   0  19   8        4.84       13.45     22.13 o 
   1  19   8       14.38       27.23     21.77 o 
   2  19   8       68.14       80.41     15.91 o 
   3  19   8       16.43       23.53     16.06 o 
   4  19   8       65.00       77.84     16.68 o 
   5  19   8        5.55        7.44     20.20 o 
   6  19   8       28.14       10.21     31.98 o 
  -5  20   8       64.61       94.68     20.31 o 
  -4  20   8        0.46       13.17     23.89 o 
  -3  20   8       21.36       52.09     34.13 o 
  -2  20   8       78.31       82.74     16.05 o 
  -1  20   8        2.73       -3.95     11.75 o 
   0  20   8        0.61        7.21     12.44 o 
   1  20   8        2.87        3.96     12.45 o 
   2  20   8       78.13      121.81     17.66 o 
   3  20   8       22.16       25.93     15.29 o 
   4  20   8        0.60       -7.44     14.27 o 
   5  20   8       64.45       86.41     36.29 o 
  -4  21   8        2.72       12.95     19.53 o 
  -3  21   8       29.14       22.58     20.60 o 
  -2  21   8        6.15       -7.55     25.99 o 
  -1  21   8       44.61       43.10     14.37 o 
   0  21   8        1.41       -0.03     16.43 o 
   1  21   8       44.87       73.75     16.56 o 
   2  21   8        6.73        6.46     12.38 o 
   3  21   8       29.62       37.58     23.93 o 
   4  21   8        2.68       41.57     23.65 o 
  -2  22   8       13.52       42.02     20.12 o 
  -1  22   8       16.70       24.06     13.65 o 
   0  22   8        4.85        9.20     12.94 o 
   1  22   8       16.42       24.92     14.00 o 
   2  22   8       13.84       52.34     19.84 o 
   3  22   8        6.46        6.80     29.48 o 
  -1  23   8        1.33      -14.34     47.97 o 
   0  23   8        7.17      -18.10     18.10 o 
   1   0   9      325.53      271.39      7.90 o 
   2   0   9     2336.88     2272.81     31.68 o 
   3   0   9      349.31      296.12      8.72 o 
   4   0   9     1182.94     1139.27     19.57 o 
   5   0   9      587.73      533.45     16.30 o 
   6   0   9     1353.61     1306.86     28.08 o 
   7   0   9       12.55       14.94      8.30 o 
   8   0   9      146.10      153.61     15.27 o 
   9   0   9       30.19       13.48     10.83 o 
  10   0   9        0.01        4.78     13.06 o 
 -10   1   9        2.99        6.11     11.58 o 
  -9   1   9       30.96       32.91     12.98 o 
  -8   1   9        8.13       10.02     11.16 o 
  -7   1   9      872.82      859.63     23.80 o 
  -6   1   9       32.39       32.21      8.62 o 
  -5   1   9     1021.30      990.04     22.55 o 
  -4   1   9     1221.32     1228.18     20.72 o 
  -3   1   9       57.55       61.94      4.82 o 
  -2   1   9      277.35      250.75      7.60 o 
  -1   1   9     1231.28     1308.56     18.10 o 
   0   1   9     3730.73     4107.16     46.67 o 
   1   1   9     1262.29     1335.01     17.97 o 
   2   1   9      271.25      247.38      7.57 o 
   3   1   9       53.97       52.95      4.40 o 
   4   1   9     1208.62     1173.82     20.37 o 
   5   1   9     1025.55     1008.28     25.80 o 
   6   1   9       33.59       37.10      8.89 o 
   7   1   9      871.19      829.54     23.55 o 
   8   1   9        8.03       18.43     10.06 o 
   9   1   9       31.67       52.91     12.22 o 
  10   1   9        3.32       -6.02     11.29 o 
 -10   2   9        2.97        0.26     12.94 o 
  -9   2   9       50.33       60.08     15.00 o 
  -8   2   9      150.01      151.92     14.98 o 
  -7   2   9       77.98       63.80     10.33 o 
  -6   2   9     1769.71     1622.56     48.69 o 
  -5   2   9      208.67      187.42     11.12 o 
  -4   2   9     1423.88     1533.33     22.61 o 
  -3   2   9      893.67      833.44     14.30 o 
  -2   2   9     3967.66     4167.94     51.46 o 
  -1   2   9      759.75      730.06     13.07 o 
   0   2   9     1053.49      861.72     19.37 o 
   1   2   9      786.51      747.87     11.15 o 
   2   2   9     3907.95     4122.65     48.02 o 
   3   2   9      898.05      821.49     17.20 o 
   4   2   9     1418.70     1515.55     27.40 o 
   5   2   9      205.56      190.47     10.84 o 
   6   2   9     1754.37     1616.71     53.39 o 
   7   2   9       79.28      100.05     10.60 o 
   8   2   9      154.97      130.31     13.69 o 
   9   2   9       50.02       26.36     11.16 o 
  10   2   9        2.64       12.16     14.32 o 
 -10   3   9       33.80       31.37     15.53 o 
  -9   3   9       41.76       45.21     15.00 o 
  -8   3   9       20.34       26.01     11.60 o 
  -7   3   9       37.95       42.06      9.07 o 
  -6   3   9      173.84      161.31     12.20 o 
  -5   3   9      380.77      381.06     14.62 o 
  -4   3   9     1544.68     1466.54     23.77 o 
  -3   3   9     1751.61     1854.84     25.45 o 
  -2   3   9     1241.59     1232.30     19.39 o 
  -1   3   9      370.97      346.48      8.90 o 
   0   3   9        8.35        2.90      2.76 o 
   1   3   9      351.66      340.35      7.73 o 
   2   3   9     1214.41     1218.71     17.64 o 
   3   3   9     1768.05     1809.14     36.45 o 
   4   3   9     1517.59     1441.32     26.37 o 
   5   3   9      382.92      390.30     14.12 o 
   6   3   9      175.51      163.50     12.61 o 
   7   3   9       32.33       30.64      8.81 o 
   8   3   9       19.85       38.59      9.69 o 
   9   3   9       42.14       49.78     11.03 o 
  10   3   9       35.40       27.06     12.94 o 
 -10   4   9        6.13       34.00     15.87 o 
  -9   4   9        7.69       -9.36     11.36 o 
  -8   4   9      133.95      129.23     16.09 o 
  -7   4   9       93.03       98.99     12.10 o 
  -6   4   9      270.07      263.50     14.34 o 
  -5   4   9      212.73      201.85     11.64 o 
  -4   4   9     1179.99     1157.92     19.42 o 
  -3   4   9      354.91      308.35      7.23 o 
  -2   4   9     1301.81     1453.03     20.22 o 
  -1   4   9     1173.30     1225.02     18.62 o 
   0   4   9        1.66        3.00      2.72 o 
   1   4   9     1145.98     1186.67     15.89 o 
   2   4   9     1262.19     1424.05     19.86 o 
   3   4   9      361.06      313.80      9.70 o 
   4   4   9     1171.25     1140.11     22.79 o 
   5   4   9      208.36      205.90     11.20 o 
   6   4   9      273.61      271.71     14.25 o 
   7   4   9       94.48       76.62     11.56 o 
   8   4   9      130.96      145.72     13.03 o 
   9   4   9        8.03        2.73     11.03 o 
  10   4   9        5.91        2.66     13.26 o 
 -10   5   9       52.71       86.91     22.76 o 
  -9   5   9       31.13       63.84     14.90 o 
  -8   5   9      103.44       80.95     14.38 o 
  -7   5   9      174.84      179.65     14.69 o 
  -6   5   9        1.23       -0.03      7.90 o 
  -5   5   9        2.73        5.47      5.75 o 
  -4   5   9      384.66      385.64     12.37 o 
  -3   5   9     2837.55     3085.82     35.94 o 
  -2   5   9     1158.94     1182.76     19.13 o 
  -1   5   9     1351.45     1537.20     22.38 o 
   0   5   9      168.88      177.79      5.50 o 
   1   5   9     1331.79     1474.26     20.51 o 
   2   5   9     1165.09     1171.83     16.47 o 
   3   5   9     2797.58     3085.61     41.64 o 
   4   5   9      364.35      352.34     12.33 o 
   5   5   9        1.84        9.45      7.40 o 
   6   5   9        1.03        3.54      8.25 o 
   7   5   9      181.09      183.57     12.87 o 
   8   5   9      103.28      103.85     13.15 o 
   9   5   9       30.75       32.25     12.01 o 
  10   5   9       53.97       66.54     48.99 o 
 -10   6   9        7.54       40.14     29.03 o 
  -9   6   9        6.24        8.48     13.11 o 
  -8   6   9      143.85      152.38     17.62 o 
  -7   6   9       23.86       27.48      9.71 o 
  -6   6   9      206.56      198.82     17.43 o 
  -5   6   9      285.85      244.53     12.70 o 
  -4   6   9      589.22      597.56     14.91 o 
  -3   6   9     1349.59     1433.07     22.65 o 
  -2   6   9      666.36      791.22     15.20 o 
  -1   6   9     3982.86     4222.85     52.93 o 
   0   6   9     2889.28     2818.10     41.24 o 
   1   6   9     3948.33     4171.87     53.11 o 
   2   6   9      661.77      783.70     12.48 o 
   3   6   9     1362.46     1400.46     21.53 o 
   4   6   9      591.67      576.68     14.92 o 
   5   6   9      279.81      222.47     16.92 o 
   6   6   9      216.82      211.51     12.83 o 
   7   6   9       24.26       22.43      9.29 o 
   8   6   9      140.05      132.71     14.53 o 
   9   6   9        6.43       18.90     11.91 o 
 -10   7   9        5.28       25.40     26.76 o 
  -9   7   9       43.94       82.46     16.21 o 
  -8   7   9       69.40       91.65     13.22 o 
  -7   7   9      535.20      559.50     22.83 o 
  -6   7   9      239.08      243.16     15.67 o 
  -5   7   9      243.18      221.02     14.98 o 
  -4   7   9       10.95        8.86      6.38 o 
  -3   7   9     1592.36     1661.66     25.82 o 
  -2   7   9      579.59      584.10     14.64 o 
  -1   7   9       52.19       52.06      6.26 o 
   0   7   9     6502.52     7091.02     85.26 o 
   1   7   9       46.49       47.92      4.37 o 
   2   7   9      589.75      595.07     11.20 o 
   3   7   9     1561.86     1636.89     22.74 o 
   4   7   9       14.43        8.94      5.41 o 
   5   7   9      249.08      240.20     11.39 o 
   6   7   9      242.69      212.47     13.00 o 
   7   7   9      547.49      568.96     24.87 o 
   8   7   9       68.66       64.66     20.46 o 
   9   7   9       43.51       71.08     20.78 o 
  -9   8   9       15.06       31.77     14.50 o 
  -8   8   9       49.85       37.29     11.77 o 
  -7   8   9       14.69       25.91     11.29 o 
  -6   8   9       19.97       27.09     10.76 o 
  -5   8   9      387.16      376.67     17.53 o 
  -4   8   9      155.90      160.27     15.37 o 
  -3   8   9     1351.53     1193.66     21.21 o 
  -2   8   9      525.68      441.99     17.68 o 
  -1   8   9      938.77      981.76     20.40 o 
   0   8   9        0.06        6.57      5.44 o 
   1   8   9      940.58     1017.36     16.54 o 
   2   8   9      530.97      463.25     10.45 o 
   3   8   9     1356.36     1195.85     20.11 o 
   4   8   9      158.00      142.23      8.50 o 
   5   8   9      388.57      341.03     13.43 o 
   6   8   9       24.02       30.04      9.47 o 
   7   8   9       14.51        9.50      9.27 o 
   8   8   9       50.91       48.96     13.62 o 
   9   8   9       14.44       10.75     13.94 o 
  -9   9   9       53.22       76.38     18.10 o 
  -8   9   9       17.30       13.17     11.81 o 
  -7   9   9       24.87       18.42     11.04 o 
  -6   9   9      299.12      264.18     18.93 o 
  -5   9   9      456.83      440.57     18.01 o 
  -4   9   9      636.70      604.53     26.03 o 
  -3   9   9     1228.28     1126.54     24.01 o 
  -2   9   9      284.64      294.42     11.67 o 
  -1   9   9     1260.68     1286.41     24.78 o 
   0   9   9      307.88      367.01     10.20 o 
   1   9   9     1250.22     1337.55     22.09 o 
   2   9   9      280.37      262.80      9.82 o 
   3   9   9     1224.13     1175.12     26.09 o 
   4   9   9      639.36      592.59     17.44 o 
   5   9   9      463.36      425.32     16.52 o 
   6   9   9      301.54      276.68     16.44 o 
   7   9   9       27.30       27.62     10.19 o 
   8   9   9       16.95       26.69     10.92 o 
   9   9   9       53.08       54.70     14.42 o 
  -9  10   9        4.18       58.19     17.29 o 
  -8  10   9       55.60       75.48     14.88 o 
  -7  10   9       47.76       51.27     12.99 o 
  -6  10   9      152.91      137.03     15.63 o 
  -5  10   9      349.25      323.35     17.75 o 
  -4  10   9      121.56      130.69     14.84 o 
  -3  10   9       84.54      103.01      8.23 o 
  -2  10   9      448.30      465.04     13.49 o 
  -1  10   9      469.31      496.64     16.85 o 
   0  10   9      834.77      810.77     19.28 o 
   1  10   9      464.68      498.58     14.40 o 
   2  10   9      439.11      426.34     14.46 o 
   3  10   9       87.90       99.24      8.61 o 
   4  10   9      120.54      134.79     10.11 o 
   5  10   9      350.99      322.54     18.69 o 
   6  10   9      152.39      177.82     12.93 o 
   7  10   9       48.12       45.73     12.07 o 
   8  10   9       56.46       67.85     17.91 o 
   9  10   9        3.70       34.58     13.24 o 
  -9  11   9       29.85       -4.31     23.59 o 
  -8  11   9       13.05       22.12     17.32 o 
  -7  11   9        6.58        9.78     11.34 o 
  -6  11   9       49.88       32.83     12.05 o 
  -5  11   9      467.00      504.36     20.82 o 
  -4  11   9      207.13      180.03     13.98 o 
  -3  11   9      919.51      888.46     19.78 o 
  -2  11   9      243.86      228.03     10.86 o 
  -1  11   9     2102.49     2060.64     68.94 o 
   0  11   9       42.01       47.64      7.69 o 
   1  11   9     2094.42     2129.44     44.63 o 
   2  11   9      240.85      234.27     11.77 o 
   3  11   9      899.22      816.48     23.01 o 
   4  11   9      205.31      175.32     11.20 o 
   5  11   9      467.54      477.38     21.78 o 
   6  11   9       50.96       58.72      9.89 o 
   7  11   9        7.34       21.12     11.79 o 
   8  11   9       13.62       31.72     10.87 o 
   9  11   9       29.85       33.14     17.10 o 
  -9  12   9        0.27       30.39     29.03 o 
  -8  12   9       20.64       39.80     16.65 o 
  -7  12   9       19.56       21.62     16.20 o 
  -6  12   9      117.67      135.47     15.93 o 
  -5  12   9       82.22       93.50     11.92 o 
  -4  12   9      123.80      142.99     13.32 o 
  -3  12   9      472.75      497.32     17.39 o 
  -2  12   9      265.16      247.58     11.71 o 
  -1  12   9      475.95      447.60     16.53 o 
   0  12   9      429.89      439.75     15.65 o 
   1  12   9      475.72      443.55     17.39 o 
   2  12   9      259.10      242.77     14.34 o 
   3  12   9      473.09      485.18     17.19 o 
   4  12   9      124.78      139.55     11.90 o 
   5  12   9       80.75       82.59     10.51 o 
   6  12   9      118.90      155.73     16.01 o 
   7  12   9       20.04       25.90     11.58 o 
   8  12   9       21.04       32.81     31.19 o 
   9  12   9        0.36        8.17     23.81 o 
  -8  13   9        3.24        2.48     12.37 o 
  -7  13   9       21.41       32.84     13.05 o 
  -6  13   9        9.10       10.75     11.03 o 
  -5  13   9      294.33      321.32     23.44 o 
  -4  13   9       43.95       27.05     14.84 o 
  -3  13   9      238.97      222.30     19.37 o 
  -2  13   9     1065.95      986.17     22.31 o 
  -1  13   9      134.99      139.51     10.91 o 
   0  13   9       47.63       49.67      8.72 o 
   1  13   9      137.27      137.70     12.32 o 
   2  13   9     1061.75     1004.83     27.14 o 
   3  13   9      229.28      217.38     19.29 o 
   4  13   9       45.76       37.57      9.25 o 
   5  13   9      298.29      281.22     15.66 o 
   6  13   9        9.28       16.06     10.13 o 
   7  13   9       21.65       22.67     13.94 o 
   8  13   9        3.60       -1.25     15.72 o 
  -8  14   9       10.67       26.59     30.11 o 
  -7  14   9       25.54       23.82     13.09 o 
  -6  14   9       97.08       99.08     13.93 o 
  -5  14   9       65.86       56.87     12.02 o 
  -4  14   9      155.25      163.02     14.30 o 
  -3  14   9       23.94       26.95      8.89 o 
  -2  14   9      441.91      457.76     17.21 o 
  -1  14   9       34.21       39.00      8.80 o 
   0  14   9      819.39      779.38     21.69 o 
   1  14   9       34.33       42.05      8.94 o 
   2  14   9      441.35      449.82     19.17 o 
   3  14   9       22.25       19.15      9.48 o 
   4  14   9      159.64      148.89     14.07 o 
   5  14   9       65.03       73.08     12.06 o 
   6  14   9       95.60      145.10     17.16 o 
   7  14   9       26.00       51.13     16.06 o 
   8  14   9       11.43       30.81     21.43 o 
  -7  15   9       34.10       52.59     17.67 o 
  -6  15   9       21.35       44.33     12.55 o 
  -5  15   9       79.11       87.95     13.64 o 
  -4  15   9       18.10       20.67     10.95 o 
  -3  15   9      269.55      270.24     18.93 o 
  -2  15   9      819.99      807.83     22.63 o 
  -1  15   9      139.39      119.32     11.26 o 
   0  15   9       27.62       32.46      8.83 o 
   1  15   9      142.31      113.99     11.14 o 
   2  15   9      821.79      784.68     22.60 o 
   3  15   9      276.84      262.79     18.02 o 
   4  15   9       18.68       21.97     10.40 o 
   5  15   9       79.68       77.48     14.95 o 
   6  15   9       20.97       35.69     15.60 o 
   7  15   9       34.70       66.23     35.16 o 
   8  15   9        2.77       -8.13     34.02 o 
  -7  16   9        0.84       -0.10     17.79 o 
  -6  16   9       91.39      108.03     16.80 o 
  -5  16   9       97.17       94.67     15.20 o 
  -4  16   9       45.20       63.43     19.67 o 
  -3  16   9       20.36       17.61     10.91 o 
  -2  16   9       19.81       36.88      9.33 o 
  -1  16   9      314.25      304.88     15.59 o 
   0  16   9      420.07      449.45     18.10 o 
   1  16   9      313.76      286.04     15.24 o 
   2  16   9       20.52       14.02      8.69 o 
   3  16   9       18.78       18.22     11.37 o 
   4  16   9       45.15       58.91     11.91 o 
   5  16   9       97.68      119.54     17.09 o 
   6  16   9       90.10      151.86     39.43 o 
   7  16   9        0.95        5.09     17.52 o 
  -7  17   9       10.06       13.84     25.86 o 
  -6  17   9        8.80       29.22     14.43 o 
  -5  17   9       36.06       47.20     13.81 o 
  -4  17   9       82.22       78.38     14.39 o 
  -3  17   9       68.27       70.68     13.89 o 
  -2  17   9       79.50       75.23     11.21 o 
  -1  17   9        0.56       12.92      8.67 o 
   0  17   9      251.64      247.44     15.18 o 
   1  17   9        0.50        2.11      8.05 o 
   2  17   9       80.27       78.09     12.53 o 
   3  17   9       70.84       51.20     13.86 o 
   4  17   9       82.27       81.08     16.04 o 
   5  17   9       35.19       39.20     14.52 o 
   6  17   9        8.48       12.13     20.29 o 
   7  17   9       10.04       32.96     22.00 o 
  -6  18   9       73.32       73.69     16.72 o 
  -5  18   9        8.20       17.01     13.36 o 
  -4  18   9       43.15       57.89     14.01 o 
  -3  18   9      107.54       95.17     15.55 o 
  -2  18   9        6.27        5.30      8.90 o 
  -1  18   9       50.99       59.38     12.50 o 
   0  18   9       95.71      105.92     13.41 o 
   1  18   9       51.78       66.32     14.46 o 
   2  18   9        6.50        7.03     11.60 o 
   3  18   9      108.59      105.98     16.87 o 
   4  18   9       42.48       40.78     14.08 o 
   5  18   9        8.32       18.51     16.69 o 
   6  18   9       72.08      113.69     28.32 o 
  -6  19   9        0.20       -6.50     15.50 o 
  -5  19   9       20.80       72.78     22.88 o 
  -4  19   9       67.29       80.15     18.72 o 
  -3  19   9       17.39        3.14     14.00 o 
  -2  19   9       36.02       31.01     12.14 o 
  -1  19   9        8.71       -9.80      9.80 o 
   0  19   9       41.54       29.28     13.47 o 
   1  19   9        8.66       15.62     12.92 o 
   2  19   9       36.30       35.15     13.82 o 
   3  19   9       16.74       29.18     13.20 o 
   4  19   9       67.48       68.06     16.09 o 
   5  19   9       21.09       58.96     17.91 o 
   6  19   9        0.21       69.18     36.97 o 
  -5  20   9        2.43       24.14     22.10 o 
  -4  20   9        2.79       10.53     15.55 o 
  -3  20   9       35.39       39.71     16.69 o 
  -2  20   9       44.78       41.76     13.86 o 
  -1  20   9       14.00       22.03     13.02 o 
   0  20   9        2.01       -2.72     11.82 o 
   1  20   9       14.62       24.81     13.73 o 
   2  20   9       44.56       18.01     13.78 o 
   3  20   9       36.34       52.03     15.78 o 
   4  20   9        3.11       20.13     13.71 o 
   5  20   9        2.44      -12.02     31.07 o 
  -3  21   9        6.02        3.54     20.87 o 
  -2  21   9       21.89       25.00     19.68 o 
  -1  21   9        4.64       31.06     21.08 o 
   0  21   9       16.62       20.86     13.40 o 
   1  21   9        4.87       -5.26     12.70 o 
   2  21   9       22.46       -0.06     17.43 o 
   3  21   9        6.06       -3.01     21.21 o 
   4  21   9       36.16       43.17     26.65 o 
  -1  22   9       20.37       28.54     14.23 o 
   0  22   9        5.15       -1.34     22.03 o 
   1  22   9       20.74       25.76     14.82 o 
   2  22   9       17.86       -5.60     19.15 o 
   3  22   9       13.32      -28.80     28.80 o 
  -1  23   9        1.72       27.33     18.84 o 
   0  23   9       15.10       41.28     29.94 o 
   0   0  10     1878.67     1969.34     35.26 o 
   1   0  10       40.01       37.30      3.91 o 
   2   0  10     3178.89     3069.04     40.34 o 
   3   0  10      384.34      468.88     14.66 o 
   4   0  10       67.41       61.53      7.21 o 
   5   0  10      412.81      417.08     14.90 o 
   6   0  10       11.55       -0.50      7.82 o 
   7   0  10      216.73      218.03     14.24 o 
   8   0  10       49.51       44.62     11.45 o 
   9   0  10        4.24       -5.29     10.00 o 
  10   0  10        9.50       19.85     15.03 o 
 -10   1  10       48.42       60.99     17.00 o 
  -9   1  10       25.61       39.74     12.19 o 
  -8   1  10        0.51        1.07      9.41 o 
  -7   1  10       42.06       51.37      9.66 o 
  -6   1  10      700.58      638.46     25.61 o 
  -5   1  10      262.09      230.14     11.94 o 
  -4   1  10      318.68      289.25      9.86 o 
  -3   1  10      336.84      310.40      8.15 o 
  -2   1  10     2228.30     2192.66     29.15 o 
  -1   1  10      977.77      928.25     14.34 o 
   0   1  10        2.23        5.92      3.17 o 
   1   1  10      985.39      918.96     14.07 o 
   2   1  10     2147.26     2068.20     27.33 o 
   3   1  10      342.92      327.51      9.09 o 
   4   1  10      306.07      250.59      8.87 o 
   5   1  10      261.97      246.37     12.07 o 
   6   1  10      698.87      627.65     19.26 o 
   7   1  10       41.50       20.33      8.69 o 
   8   1  10        0.39       15.42     10.12 o 
   9   1  10       25.98       31.45     11.12 o 
  10   1  10       48.34       41.29     13.88 o 
 -10   2  10       21.68       32.11     15.16 o 
  -9   2  10       16.60        6.30     12.18 o 
  -8   2  10       18.50       15.77     10.48 o 
  -7   2  10      121.45      151.07     12.24 o 
  -6   2  10      581.26      513.91     18.17 o 
  -5   2  10       79.67       72.25      8.80 o 
  -4   2  10      426.00      455.31     10.93 o 
  -3   2  10     3374.64     3417.14     41.37 o 
  -2   2  10     2699.62     2796.15     36.45 o 
  -1   2  10      179.86      209.25      7.94 o 
   0   2  10       51.87       45.05      3.94 o 
   1   2  10      180.96      203.15      6.25 o 
   2   2  10     2643.91     2711.84     33.88 o 
   3   2  10     3266.65     3305.17     43.69 o 
   4   2  10      439.83      453.13     13.77 o 
   5   2  10       81.06       74.99      8.40 o 
   6   2  10      587.07      528.21     23.97 o 
   7   2  10      120.87      138.74     12.16 o 
   8   2  10       19.43       20.02     10.55 o 
   9   2  10       17.01       35.06     10.16 o 
  10   2  10       21.34       26.80     16.70 o 
 -10   3  10       40.40       24.62     15.64 o 
  -9   3  10       17.28       15.01     19.84 o 
  -8   3  10       13.18        5.36      9.71 o 
  -7   3  10       69.64       80.90     13.89 o 
  -6   3  10      408.58      362.09     15.77 o 
  -5   3  10       84.90       95.40      9.62 o 
  -4   3  10     2122.83     2247.00     40.15 o 
  -3   3  10      962.55      872.84     21.42 o 
  -2   3  10     2417.22     2442.64     33.06 o 
  -1   3  10      518.05      522.20     11.15 o 
   0   3  10       58.75       71.93      4.32 o 
   1   3  10      511.14      521.14      9.15 o 
   2   3  10     2375.48     2394.53     28.26 o 
   3   3  10      919.56      870.61     15.42 o 
   4   3  10     2083.07     2218.31     36.24 o 
   5   3  10       85.71       98.82      9.30 o 
   6   3  10      400.46      369.63     15.60 o 
   7   3  10       67.99       79.72     10.17 o 
   8   3  10       13.22        8.57     10.76 o 
   9   3  10       17.52        8.23     12.30 o 
  10   3  10       40.85       39.84     19.80 o 
 -10   4  10       78.32       86.20     18.90 o 
  -9   4  10       20.93       23.15     13.02 o 
  -8   4  10        6.25       24.39     11.57 o 
  -7   4  10      167.63      130.04     11.93 o 
  -6   4  10      416.78      376.37     16.27 o 
  -5   4  10      105.80       90.75      9.68 o 
  -4   4  10       88.31      104.50      6.87 o 
  -3   4  10     1426.95     1327.43     22.05 o 
  -2   4  10      177.46      175.46      6.50 o 
  -1   4  10      209.34      207.26      6.69 o 
   0   4  10      223.99      218.08      6.49 o 
   1   4  10      218.89      205.72      6.27 o 
   2   4  10      159.52      170.80      6.19 o 
   3   4  10     1393.15     1324.60     19.80 o 
   4   4  10       94.39      124.44      8.67 o 
   5   4  10      104.42       92.30      8.99 o 
   6   4  10      410.47      391.19     15.71 o 
   7   4  10      164.89      150.04     12.04 o 
   8   4  10        6.47       -7.83     13.17 o 
   9   4  10       21.25       20.20     10.98 o 
  10   4  10       78.78       95.73     23.22 o 
 -10   5  10       31.35       55.79     31.07 o 
  -9   5  10        1.70        0.63     11.97 o 
  -8   5  10        7.97       11.28     10.06 o 
  -7   5  10        6.56        6.62      8.51 o 
  -6   5  10      187.86      172.30     12.84 o 
  -5   5  10      112.40      107.61     10.30 o 
  -4   5  10      751.59      797.64     17.06 o 
  -3   5  10     7709.72     8294.51     86.65 o 
  -2   5  10     1163.95     1130.21     17.47 o 
  -1   5  10     1858.15     2179.42     30.22 o 
   0   5  10      512.41      514.04      9.79 o 
   1   5  10     1865.48     2180.63     28.92 o 
   2   5  10     1122.15     1067.47     21.81 o 
   3   5  10     7686.66     8156.50     99.08 o 
   4   5  10      730.72      749.85     16.76 o 
   5   5  10      114.36      100.56      9.30 o 
   6   5  10      183.30      167.91     13.30 o 
   7   5  10        7.15       20.28      8.99 o 
   8   5  10        8.51       10.16      9.72 o 
   9   5  10        1.64       14.98     11.29 o 
  10   5  10       32.15       19.96     28.58 o 
  -9   6  10       20.80       36.03     14.20 o 
  -8   6  10       39.97       54.64     12.08 o 
  -7   6  10      232.48      229.63     16.36 o 
  -6   6  10      348.48      323.34     18.68 o 
  -5   6  10      489.39      468.88     14.55 o 
  -4   6  10      137.55      141.89      8.61 o 
  -3   6  10     3255.18     3497.93     40.38 o 
  -2   6  10     1542.46     1676.60     25.64 o 
  -1   6  10      986.82      965.60     24.12 o 
   0   6  10      975.14     1050.61     15.83 o 
   1   6  10      963.88      961.72     15.31 o 
   2   6  10     1568.91     1700.97     26.13 o 
   3   6  10     3184.39     3368.36     45.80 o 
   4   6  10      135.45      137.31      8.35 o 
   5   6  10      487.15      464.46     16.19 o 
   6   6  10      345.78      315.28     19.19 o 
   7   6  10      234.56      239.26     16.27 o 
   8   6  10       41.35       34.09     10.51 o 
   9   6  10       20.62       17.48     13.99 o 
 -10   7  10        7.18      -13.84     26.31 o 
  -9   7  10       13.67       13.34     13.34 o 
  -8   7  10        4.51       -2.64      9.75 o 
  -7   7  10      195.12      200.50     17.80 o 
  -6   7  10      145.40      148.88     15.20 o 
  -5   7  10       58.32       85.71      9.40 o 
  -4   7  10       81.46       69.78      8.54 o 
  -3   7  10     1076.70     1058.86     17.99 o 
  -2   7  10     2031.98     2112.80     40.91 o 
  -1   7  10      258.82      289.38     10.77 o 
   0   7  10        9.46       -3.42      3.42 o 
   1   7  10      248.72      251.30      8.96 o 
   2   7  10     1990.03     2106.10     28.54 o 
   3   7  10     1089.84     1068.45     20.21 o 
   4   7  10       75.79       67.13      7.98 o 
   5   7  10       57.10       60.66      8.06 o 
   6   7  10      148.38      136.87     10.56 o 
   7   7  10      198.67      211.57     17.73 o 
   8   7  10        4.83        6.64     11.52 o 
   9   7  10       13.58       25.47     15.16 o 
  -9   8  10       23.61       22.17     17.41 o 
  -8   8  10       76.91       37.11     13.38 o 
  -7   8  10      111.61      106.81     15.41 o 
  -6   8  10       33.61       22.81     10.58 o 
  -5   8  10     1045.42      911.99     23.07 o 
  -4   8  10        5.03       13.34      7.66 o 
  -3   8  10       32.89       36.64      5.84 o 
  -2   8  10      113.54      125.25     10.96 o 
  -1   8  10      257.19      282.44     10.81 o 
   0   8  10      117.00      104.91      6.23 o 
   1   8  10      244.77      272.35      8.15 o 
   2   8  10      115.84      126.08      7.46 o 
   3   8  10       28.99       26.02      6.00 o 
   4   8  10        6.72       17.34      6.82 o 
   5   8  10     1045.74     1009.64     43.41 o 
   6   8  10       34.47       41.64      8.74 o 
   7   8  10      114.97      113.33     13.06 o 
   8   8  10       78.01       78.03     12.86 o 
   9   8  10       23.55       62.19     22.34 o 
  -9   9  10        7.80       21.34     20.90 o 
  -8   9  10       16.79       34.67     13.25 o 
  -7   9  10       88.39       77.01     13.91 o 
  -6   9  10       86.82       97.94     13.90 o 
  -5   9  10      175.63      166.75     12.03 o 
  -4   9  10      239.94      202.85     13.20 o 
  -3   9  10      356.37      351.61     12.99 o 
  -2   9  10      214.53      215.63     11.51 o 
  -1   9  10     1255.33     1224.01     24.19 o 
   0   9  10       41.20       32.99      6.34 o 
   1   9  10     1236.76     1211.15     21.51 o 
   2   9  10      208.22      204.43      9.13 o 
   3   9  10      363.17      347.33     13.48 o 
   4   9  10      235.12      214.45     11.44 o 
   5   9  10      171.76      171.33     12.21 o 
   6   9  10       88.70      101.55     10.94 o 
   7   9  10       88.97       98.41     12.93 o 
   8   9  10       16.49        6.55      9.76 o 
   9   9  10        7.71       22.14     12.00 o 
  -9  10  10        9.72       16.77     19.33 o 
  -8  10  10       38.52       21.60     13.09 o 
  -7  10  10       50.47       52.25     13.58 o 
  -6  10  10       74.18       71.17     13.13 o 
  -5  10  10       49.73       51.12     10.16 o 
  -4  10  10     1071.93      996.38     29.82 o 
  -3  10  10      860.42      889.98     19.31 o 
  -2  10  10      157.83      137.64      8.79 o 
  -1  10  10      305.59      252.97     16.52 o 
   0  10  10      103.58      130.99     11.21 o 
   1  10  10      306.23      270.27     10.43 o 
   2  10  10      163.30      142.72      9.93 o 
   3  10  10      876.49      872.96     19.58 o 
   4  10  10     1088.19      995.29     22.12 o 
   5  10  10       49.82       52.99      8.97 o 
   6  10  10       73.72       87.99     10.56 o 
   7  10  10       52.69       46.24     11.11 o 
   8  10  10       38.93       63.43     12.36 o 
   9  10  10        9.64       19.59     11.87 o 
  -9  11  10        8.46       57.16     29.26 o 
  -8  11  10       22.11       24.07     18.53 o 
  -7  11  10       21.63       36.06     12.82 o 
  -6  11  10        6.97       -0.59     13.19 o 
  -5  11  10        8.90       18.01      8.87 o 
  -4  11  10       53.73       53.85     10.87 o 
  -3  11  10     1109.20     1088.59     22.60 o 
  -2  11  10      565.60      531.91     19.57 o 
  -1  11  10      505.10      474.56     14.66 o 
   0  11  10      413.63      353.34     13.99 o 
   1  11  10      491.63      520.87     18.19 o 
   2  11  10      571.47      493.10     16.05 o 
   3  11  10     1113.53     1074.61     29.40 o 
   4  11  10       53.97       66.96      9.91 o 
   5  11  10        9.45        4.39      6.89 o 
   6  11  10        7.02       11.57      8.24 o 
   7  11  10       21.83       29.55     13.01 o 
   8  11  10       22.80       53.49     14.06 o 
   9  11  10        8.44       13.92     11.92 o 
  -8  12  10        7.62       -1.29     12.55 o 
  -7  12  10       29.85       18.70     12.68 o 
  -6  12  10       27.99       55.35     13.26 o 
  -5  12  10        5.20       17.59      9.44 o 
  -4  12  10      106.18      109.22     12.67 o 
  -3  12  10      328.00      307.71     13.27 o 
  -2  12  10      124.56      106.97      9.51 o 
  -1  12  10      690.91      657.52     18.91 o 
   0  12  10      742.57      786.54     21.45 o 
   1  12  10      682.55      608.30     30.80 o 
   2  12  10      132.56      108.94     11.85 o 
   3  12  10      329.93      305.02     14.53 o 
   4  12  10      110.19      133.26     11.74 o 
   5  12  10        5.05       -6.43     10.58 o 
   6  12  10       28.79       32.68     10.47 o 
   7  12  10       31.47       32.60     12.05 o 
   8  12  10        8.03       19.52     12.48 o 
  -8  13  10       71.61       68.28     15.32 o 
  -7  13  10       10.94       13.63     12.37 o 
  -6  13  10       20.51       21.72     14.07 o 
  -5  13  10      119.04      113.01     13.55 o 
  -4  13  10        7.25        8.60      9.21 o 
  -3  13  10       73.05       88.35     12.03 o 
  -2  13  10      108.53      117.24     10.15 o 
  -1  13  10      374.50      364.45     14.27 o 
   0  13  10      468.00      413.49     16.17 o 
   1  13  10      368.52      385.48     17.29 o 
   2  13  10      114.41      122.64     12.60 o 
   3  13  10       71.81       50.71     11.01 o 
   4  13  10        6.76       19.63     10.72 o 
   5  13  10      120.47      134.36     18.00 o 
   6  13  10       19.79       14.67     10.54 o 
   7  13  10       11.02       13.77     11.27 o 
   8  13  10       72.32       76.54     21.47 o 
  -8  14  10        5.53        4.70     14.84 o 
  -7  14  10       73.21       65.30     15.71 o 
  -6  14  10        9.37       39.56     15.72 o 
  -5  14  10       85.99      103.37     16.35 o 
  -4  14  10      289.14      286.68     17.73 o 
  -3  14  10       86.42       78.24     11.84 o 
  -2  14  10      606.87      579.53     17.65 o 
  -1  14  10      169.72      153.83     11.79 o 
   0  14  10       28.10       42.93      9.02 o 
   1  14  10      162.54      150.82     11.98 o 
   2  14  10      600.54      555.80     21.06 o 
   3  14  10       84.69       81.44     11.26 o 
   4  14  10      282.52      280.40     17.44 o 
   5  14  10       86.17       79.37     12.28 o 
   6  14  10        9.19        7.99     11.56 o 
   7  14  10       74.17       73.32     17.40 o 
   8  14  10        5.64       40.23     18.71 o 
  -7  15  10       33.52       30.46     13.97 o 
  -6  15  10        9.98        8.48     14.04 o 
  -5  15  10       52.50       78.30     12.68 o 
  -4  15  10      114.19       89.24     13.17 o 
  -3  15  10        9.95       -1.37      9.24 o 
  -2  15  10       19.80       31.37      8.67 o 
  -1  15  10       60.09       71.98     10.00 o 
   0  15  10      235.16      236.86     13.94 o 
   1  15  10       62.42       68.33     10.27 o 
   2  15  10       17.88       22.63      8.39 o 
   3  15  10        9.97       13.13      9.39 o 
   4  15  10      115.32      113.12     13.38 o 
   5  15  10       53.08       57.75     12.44 o 
   6  15  10        9.79       37.06     15.52 o 
   7  15  10       32.11       82.07     22.02 o 
  -7  16  10       19.81       50.20     16.27 o 
  -6  16  10       18.85      -13.90     16.34 o 
  -5  16  10        1.81       -6.56     11.37 o 
  -4  16  10       42.96       14.70     11.47 o 
  -3  16  10      165.86      154.71     16.87 o 
  -2  16  10      172.32      177.61     13.35 o 
  -1  16  10       12.34       17.94      8.67 o 
   0  16  10      906.08      950.63     25.26 o 
   1  16  10       12.16        6.68      7.78 o 
   2  16  10      167.84      172.53     13.66 o 
   3  16  10      165.67      189.48     15.26 o 
   4  16  10       41.15       31.17     11.44 o 
   5  16  10        2.02        4.08     11.61 o 
   6  16  10       18.49        0.79     20.32 o 
   7  16  10       20.09       55.68     39.01 o 
  -7  17  10        0.37        1.59     25.40 o 
  -6  17  10       12.35       24.60     14.03 o 
  -5  17  10       29.98       54.50     14.71 o 
  -4  17  10        9.55       24.05     12.41 o 
  -3  17  10        6.71        2.18     11.32 o 
  -2  17  10       37.15       76.34     14.07 o 
  -1  17  10      383.80      398.24     17.94 o 
   0  17  10       92.14       92.33     14.83 o 
   1  17  10      383.54      397.53     18.14 o 
   2  17  10       36.84       31.40      9.34 o 
   3  17  10        6.94        0.32      9.13 o 
   4  17  10        8.97        4.39     11.99 o 
   5  17  10       29.83       32.75     14.27 o 
   6  17  10       12.40        5.23     13.47 o 
   7  17  10        0.39       73.49     36.74 o 
  -6  18  10       18.79       25.73     20.65 o 
  -5  18  10        2.85       -6.90     12.74 o 
  -4  18  10       21.57       34.73     13.02 o 
  -3  18  10        1.48       10.08     11.95 o 
  -2  18  10       86.82      104.80     12.44 o 
  -1  18  10      153.40      175.19     14.15 o 
   0  18  10        5.04        4.17     10.60 o 
   1  18  10      156.44      144.97     15.32 o 
   2  18  10       84.76       80.88     15.52 o 
   3  18  10        1.42       14.86     12.11 o 
   4  18  10       20.89       31.52     13.22 o 
   5  18  10        2.85       28.54     14.49 o 
   6  18  10       18.82      -13.56     17.33 o 
  -5  19  10       39.00       51.96     17.45 o 
  -4  19  10       15.32       26.33     17.59 o 
  -3  19  10        6.63      -14.59     27.87 o 
  -2  19  10       11.21        7.40     10.90 o 
  -1  19  10       73.42       60.02     13.16 o 
   0  19  10       12.93       16.04     12.25 o 
   1  19  10       72.97       70.90     14.56 o 
   2  19  10       11.11       12.02     11.88 o 
   3  19  10        6.52       13.66     18.43 o 
   4  19  10       15.24       19.35     14.21 o 
   5  19  10       38.40       40.29     24.45 o 
  -5  20  10       11.35       51.68     23.48 o 
  -4  20  10        8.65       16.21     14.51 o 
  -3  20  10        9.56       23.45     16.53 o 
  -2  20  10       59.91       50.60     17.71 o 
  -1  20  10       33.44       42.08     14.30 o 
   0  20  10        8.13        9.49     14.05 o 
   1  20  10       32.77       26.80     20.56 o 
   2  20  10       60.24       38.86     23.33 o 
   3  20  10        9.56      -10.99     10.99 o 
   4  20  10        8.32      -12.23     13.07 o 
  -4  21  10       62.03      106.37     34.93 o 
  -3  21  10        3.69       23.65     19.32 o 
  -2  21  10       25.78       70.33     21.70 o 
  -1  21  10       14.19       37.74     14.68 o 
   0  21  10       97.53       88.21     15.86 o 
   1  21  10       14.71       30.51     21.34 o 
   2  21  10       25.74       25.13     18.58 o 
   3  21  10        3.68       -3.08     13.55 o 
   4  21  10       61.98       48.99     30.62 o 
  -1  22  10       13.52       47.58     17.43 o 
   0  22  10        7.95       15.91     12.92 o 
   1  22  10       13.22       19.54     20.16 o 
   2  22  10        0.01       29.26     32.21 o 
   0  23  10       51.89       32.89     30.39 o 
   1   0  11        0.88        3.33      3.39 o 
   2   0  11        1.17        2.59      3.78 o 
   3   0  11      442.52      449.98     13.17 o 
   4   0  11      172.87      180.51     11.17 o 
   5   0  11      206.50      196.34     11.35 o 
   6   0  11        0.16        2.28      7.61 o 
   7   0  11      466.84      434.90     18.02 o 
   8   0  11        0.22       -1.46      9.71 o 
   9   0  11        7.44       -7.34      9.97 o 
  10   0  11        6.81       22.95     15.73 o 
 -10   1  11       14.60        5.27     13.74 o 
  -9   1  11        9.08       -3.42     10.11 o 
  -8   1  11       67.86       82.25     12.94 o 
  -7   1  11      281.83      297.67     19.47 o 
  -6   1  11      315.54      273.78     14.14 o 
  -5   1  11       26.78       28.10      7.48 o 
  -4   1  11     2119.93     2024.62     34.51 o 
  -3   1  11      278.48      272.59      7.81 o 
  -2   1  11     2052.35     2105.51     29.24 o 
  -1   1  11     3054.63     3052.26     36.71 o 
   0   1  11      134.81      174.29      6.06 o 
   1   1  11     3030.27     3033.24     36.45 o 
   2   1  11     2106.89     2127.89     25.64 o 
   3   1  11      287.85      287.89     12.92 o 
   4   1  11     2120.48     2081.53     34.81 o 
   5   1  11       21.39       21.24      7.23 o 
   6   1  11      301.59      263.22     13.99 o 
   7   1  11      281.43      280.13     15.39 o 
   8   1  11       63.11       65.33     12.02 o 
   9   1  11        8.26       17.47     11.45 o 
  10   1  11       14.40       16.70     17.21 o 
 -10   2  11       33.14       11.05     14.58 o 
  -9   2  11       14.21       25.18     13.14 o 
  -8   2  11       37.86       27.33     11.10 o 
  -7   2  11      194.83      212.67     13.96 o 
  -6   2  11      246.35      262.49     17.39 o 
  -5   2  11      243.86      201.81     11.72 o 
  -4   2  11      189.76      189.86      8.90 o 
  -3   2  11       17.87       19.08      4.25 o 
  -2   2  11      190.12      217.57      9.57 o 
  -1   2  11     5425.82     5443.15     62.23 o 
   0   2  11     6912.96     7250.58     80.13 o 
   1   2  11     5495.92     5547.35     61.94 o 
   2   2  11      197.90      215.84      6.32 o 
   3   2  11       16.36       20.50      4.47 o 
   4   2  11      169.71      163.55      9.57 o 
   5   2  11      237.62      215.77     11.80 o 
   6   2  11      241.31      238.50     13.58 o 
   7   2  11      195.75      201.32     13.35 o 
   8   2  11       37.71       25.90     15.36 o 
   9   2  11       15.43       18.89     11.20 o 
  10   2  11       34.18       32.66     23.59 o 
 -10   3  11        1.42        0.32     17.89 o 
  -9   3  11        8.66       14.18     12.62 o 
  -8   3  11      235.46      233.77     17.65 o 
  -7   3  11      100.28       95.26     12.56 o 
  -6   3  11      748.14      731.99     21.67 o 
  -5   3  11      119.95      109.83      9.98 o 
  -4   3  11        5.01       10.08      4.63 o 
  -3   3  11     2279.84     2418.74     34.19 o 
  -2   3  11     1148.25     1179.61     19.22 o 
  -1   3  11     1405.19     1550.96     23.20 o 
   0   3  11      187.65      152.07      5.74 o 
   1   3  11     1391.67     1555.04     21.09 o 
   2   3  11     1114.75     1105.05     15.76 o 
   3   3  11     2286.14     2450.24     31.76 o 
   4   3  11        4.69        9.99      5.74 o 
   5   3  11      108.55      119.21      9.82 o 
   6   3  11      732.91      732.08     24.19 o 
   7   3  11      100.17      110.61     11.37 o 
   8   3  11      232.28      223.16     16.97 o 
   9   3  11        8.31       -0.09     10.11 o 
  10   3  11        1.56        3.57     35.16 o 
 -10   4  11       84.50      149.41     28.10 o 
  -9   4  11        7.95       17.09     13.08 o 
  -8   4  11        0.61        2.36      9.66 o 
  -7   4  11       95.28       98.27     11.53 o 
  -6   4  11       21.08       18.74      8.60 o 
  -5   4  11      309.84      290.16     13.78 o 
  -4   4  11       81.39       87.80      7.02 o 
  -3   4  11     1780.56     1820.53     27.64 o 
  -2   4  11     1572.94     1735.10     26.42 o 
  -1   4  11      721.47      717.01     15.56 o 
   0   4  11      766.96      878.89     14.13 o 
   1   4  11      724.71      737.97     12.50 o 
   2   4  11     1554.95     1758.48     24.55 o 
   3   4  11     1758.39     1761.60     24.93 o 
   4   4  11       73.80       88.72      9.65 o 
   5   4  11      312.19      276.90     17.85 o 
   6   4  11       20.10       18.24      8.40 o 
   7   4  11      101.23      104.20     11.08 o 
   8   4  11        0.78      -10.19     10.19 o 
   9   4  11        8.45        1.58     10.91 o 
  10   4  11       85.60       71.44     32.66 o 
 -10   5  11       39.18       45.82     31.53 o 
  -9   5  11       37.52       36.17     13.46 o 
  -8   5  11      119.96      139.75     14.70 o 
  -7   5  11      198.27      201.73     15.40 o 
  -6   5  11      134.59      128.61     11.70 o 
  -5   5  11     1070.82     1043.06     24.77 o 
  -4   5  11       21.08       20.34      5.89 o 
  -3   5  11      382.22      393.78     10.14 o 
  -2   5  11     4469.59     4732.70     55.05 o 
  -1   5  11      606.09      646.85     13.37 o 
   0   5  11       53.50       36.90      3.78 o 
   1   5  11      622.55      672.20     11.11 o 
   2   5  11     4410.84     4602.70     60.03 o 
   3   5  11      378.91      403.46     11.50 o 
   4   5  11       21.97       17.49      5.74 o 
   5   5  11     1063.42     1035.83     23.48 o 
   6   5  11      137.26       95.30     12.36 o 
   7   5  11      198.31      189.26     16.55 o 
   8   5  11      119.84      105.36     13.58 o 
   9   5  11       36.99       48.63     12.67 o 
 -10   6  11       42.90      127.24     38.33 o 
  -9   6  11        8.23       13.02     13.02 o 
  -8   6  11        7.50        3.48      9.82 o 
  -7   6  11      396.78      378.32     19.63 o 
  -6   6  11        4.41       -6.73      7.97 o 
  -5   6  11     1192.11     1158.75     29.27 o 
  -4   6  11      462.39      467.52     16.23 o 
  -3   6  11      231.88      197.32      8.21 o 
  -2   6  11      206.76      191.84      8.21 o 
  -1   6  11     1251.51     1190.91     19.98 o 
   0   6  11     3289.88     3525.32     42.20 o 
   1   6  11     1262.43     1242.63     18.45 o 
   2   6  11      202.01      180.07      6.07 o 
   3   6  11      221.62      196.69      8.35 o 
   4   6  11      487.00      463.07     14.88 o 
   5   6  11     1200.58     1165.68     26.25 o 
   6   6  11        4.02       -2.43      8.26 o 
   7   6  11      394.89      367.59     19.03 o 
   8   6  11        6.92       20.79     10.73 o 
   9   6  11        8.38       37.06     13.55 o 
  -9   7  11       85.98       72.10     15.92 o 
  -8   7  11      127.10      117.13     14.58 o 
  -7   7  11        8.82       23.94     11.55 o 
  -6   7  11      290.66      302.58     19.32 o 
  -5   7  11     1012.79     1019.59     26.70 o 
  -4   7  11      164.83      171.52      9.81 o 
  -3   7  11     1070.55     1053.04     18.09 o 
  -2   7  11       64.16       79.12      6.28 o 
  -1   7  11      520.33      512.72     11.97 o 
   0   7  11      208.76      204.48      9.86 o 
   1   7  11      514.20      485.48     12.29 o 
   2   7  11       66.08       72.63      5.45 o 
   3   7  11     1073.72     1050.34     21.75 o 
   4   7  11      167.90      156.95     12.46 o 
   5   7  11     1019.90     1024.72     35.47 o 
   6   7  11      291.08      295.09     16.83 o 
   7   7  11        8.58        6.96     10.02 o 
   8   7  11      127.24      121.23     16.85 o 
   9   7  11       83.85      101.19     17.13 o 
  -9   8  11        3.32       16.41     14.15 o 
  -8   8  11       40.14       31.19     13.46 o 
  -7   8  11      230.79      188.65     18.02 o 
  -6   8  11      211.79      186.21     21.34 o 
  -5   8  11      214.61      221.89     12.83 o 
  -4   8  11      351.64      315.19     13.81 o 
  -3   8  11       62.44       65.57      7.94 o 
  -2   8  11      114.49      103.47     10.05 o 
  -1   8  11      685.20      633.78     16.22 o 
   0   8  11      590.29      599.87     13.15 o 
   1   8  11      698.52      636.80     12.65 o 
   2   8  11      117.47      107.50      6.70 o 
   3   8  11       67.98       82.42      7.58 o 
   4   8  11      365.71      352.45     13.93 o 
   5   8  11      217.76      199.66     12.89 o 
   6   8  11      212.11      175.66     12.68 o 
   7   8  11      231.64      232.39     16.88 o 
   8   8  11       41.50       49.56     12.53 o 
   9   8  11        3.24       14.84     12.64 o 
  -9   9  11       42.20       43.90     17.96 o 
  -8   9  11      132.00      153.57     18.76 o 
  -7   9  11       28.83       24.15     13.36 o 
  -6   9  11      318.87      295.29     36.86 o 
  -5   9  11      210.16      219.06     17.11 o 
  -4   9  11      174.27      173.34     12.96 o 
  -3   9  11      648.35      569.17     14.93 o 
  -2   9  11     1399.33     1348.30     31.16 o 
  -1   9  11     1282.39     1428.63     26.73 o 
   0   9  11      773.50      766.51     21.25 o 
   1   9  11     1284.13     1382.52     23.92 o 
   2   9  11     1405.45     1387.30     31.99 o 
   3   9  11      649.13      582.02     15.72 o 
   4   9  11      177.87      144.23     10.29 o 
   5   9  11      218.42      230.21     13.52 o 
   6   9  11      321.61      340.05     16.32 o 
   7   9  11       29.02       35.68     10.30 o 
   8   9  11      134.42      162.19     16.07 o 
   9   9  11       41.18       51.78     13.74 o 
  -9  10  11        2.51        6.58     24.95 o 
  -8  10  11        5.86        9.96     15.48 o 
  -7  10  11       71.08       66.23     14.99 o 
  -6  10  11       54.44       34.35     16.40 o 
  -5  10  11       36.10       35.88      8.76 o 
  -4  10  11      300.35      283.53     15.91 o 
  -3  10  11      627.00      597.64     18.29 o 
  -2  10  11      324.52      314.30     11.83 o 
  -1  10  11       83.99       88.16      8.73 o 
   0  10  11      201.50      162.44     10.28 o 
   1  10  11       85.28       79.01      8.70 o 
   2  10  11      319.70      289.39     12.76 o 
   3  10  11      627.87      564.67     17.79 o 
   4  10  11      311.63      313.24     13.74 o 
   5  10  11       36.82       37.22      8.86 o 
   6  10  11       56.92       60.15      9.87 o 
   7  10  11       74.62       80.94     14.44 o 
   8  10  11        6.21       14.70     10.19 o 
   9  10  11        2.33        1.88     14.86 o 
  -9  11  11       19.90       12.02     28.80 o 
  -8  11  11       57.76       85.11     16.17 o 
  -7  11  11       15.51       12.13     12.34 o 
  -6  11  11      184.99      144.24     16.32 o 
  -5  11  11      297.62      288.41     16.58 o 
  -4  11  11      182.27      185.47     14.08 o 
  -3  11  11     1242.76     1230.68     30.53 o 
  -2  11  11     1207.43     1189.00     30.09 o 
  -1  11  11      217.14      204.26     11.72 o 
   0  11  11     1136.13      924.95     32.18 o 
   1  11  11      219.20      201.43     15.42 o 
   2  11  11     1206.80     1179.58     29.32 o 
   3  11  11     1233.85     1205.38     26.93 o 
   4  11  11      183.71      182.63     12.73 o 
   5  11  11      299.63      287.32     15.32 o 
   6  11  11      191.98      205.52     25.36 o 
   7  11  11       15.83       30.49     14.67 o 
   8  11  11       59.76       63.25     13.17 o 
   9  11  11       20.05       34.81     13.44 o 
  -8  12  11       24.54       47.02     19.77 o 
  -7  12  11       21.53       31.84     13.52 o 
  -6  12  11      111.87       96.78     15.25 o 
  -5  12  11      128.75      118.74     16.98 o 
  -4  12  11      623.52      662.18     22.99 o 
  -3  12  11      326.08      327.89     17.24 o 
  -2  12  11       47.83       70.02      9.02 o 
  -1  12  11      289.17      271.19     12.45 o 
   0  12  11      203.28      159.53     11.55 o 
   1  12  11      283.20      277.30     15.09 o 
   2  12  11       46.20       51.89     10.51 o 
   3  12  11      332.70      301.35     17.04 o 
   4  12  11      632.79      632.36     20.27 o 
   5  12  11      130.68      151.83     12.70 o 
   6  12  11      111.21      133.82     13.94 o 
   7  12  11       22.19       35.35     14.50 o 
   8  12  11       23.69       31.15     12.74 o 
  -8  13  11       24.20       58.99     15.50 o 
  -7  13  11        6.98        6.70     12.30 o 
  -6  13  11       28.48       56.87     14.03 o 
  -5  13  11      149.79      132.70     13.91 o 
  -4  13  11       10.39       10.26      9.41 o 
  -3  13  11      446.58      394.06     18.71 o 
  -2  13  11      982.69      910.63     22.47 o 
  -1  13  11       17.63       31.33      7.86 o 
   0  13  11      982.20      839.15     24.65 o 
   1  13  11       17.55       21.03      9.30 o 
   2  13  11      986.47      922.42     26.67 o 
   3  13  11      446.89      426.40     19.19 o 
   4  13  11        9.75       17.10      9.51 o 
   5  13  11      149.69      165.37     15.33 o 
   6  13  11       29.01       21.72     10.61 o 
   7  13  11        6.78       19.71     15.58 o 
   8  13  11       25.46       41.61     15.96 o 
  -8  14  11       80.04      130.87     37.42 o 
  -7  14  11       49.18       58.20     15.60 o 
  -6  14  11       20.01       36.15     14.90 o 
  -5  14  11      376.76      355.99     19.80 o 
  -4  14  11      177.20      153.64     14.71 o 
  -3  14  11       61.55       70.64     11.55 o 
  -2  14  11      145.22      122.28     10.42 o 
  -1  14  11      303.97      283.29     13.57 o 
   0  14  11      221.35      210.09     13.26 o 
   1  14  11      298.60      293.13     16.50 o 
   2  14  11      142.32      143.04     13.62 o 
   3  14  11       65.23       64.10     11.38 o 
   4  14  11      177.46      171.69     15.26 o 
   5  14  11      379.24      388.72     23.09 o 
   6  14  11       19.27       35.72     15.58 o 
   7  14  11       49.46       63.62     38.56 o 
   8  14  11       79.29      103.24     19.61 o 
  -7  15  11        3.78       11.79     13.14 o 
  -6  15  11       42.62       31.95     22.61 o 
  -5  15  11       24.86        7.38     10.43 o 
  -4  15  11       43.33       60.81     12.12 o 
  -3  15  11       15.27       12.93     12.59 o 
  -2  15  11      487.30      404.83     16.04 o 
  -1  15  11       11.40       11.64      7.96 o 
   0  15  11     1184.47     1150.58     36.55 o 
   1  15  11       11.59        5.53      7.76 o 
   2  15  11      491.11      428.07     31.17 o 
   3  15  11       15.42       31.14     10.10 o 
   4  15  11       43.99       44.72     10.91 o 
   5  15  11       24.35       28.15     11.21 o 
   6  15  11       42.09       41.86     20.51 o 
   7  15  11        3.64       35.72     19.57 o 
  -7  16  11      118.40      102.97     35.61 o 
  -6  16  11        1.61        1.08     14.88 o 
  -5  16  11       86.15       96.71     13.91 o 
  -4  16  11       29.61       31.58     12.59 o 
  -3  16  11       13.18       -8.60     10.74 o 
  -2  16  11       13.64       38.43      9.13 o 
  -1  16  11      413.18      385.33     17.30 o 
   0  16  11        0.00       -7.18      7.18 o 
   1  16  11      408.68      335.89     16.87 o 
   2  16  11       12.81       26.97      9.22 o 
   3  16  11       14.38       14.13      9.70 o 
   4  16  11       28.92       36.89     11.33 o 
   5  16  11       86.18      101.64     16.17 o 
   6  16  11        1.37       23.51     26.23 o 
   7  16  11      118.78      151.96     45.36 o 
  -6  17  11      125.48      148.42     27.08 o 
  -5  17  11        1.62       -6.92     18.17 o 
  -4  17  11       84.78      115.98     16.72 o 
  -3  17  11       90.64       80.73     14.74 o 
  -2  17  11       12.87        3.05      8.55 o 
  -1  17  11       31.19       46.34     10.07 o 
   0  17  11       35.44       32.54      9.23 o 
   1  17  11       31.86       36.25     10.28 o 
   2  17  11       13.40        1.29      8.43 o 
   3  17  11       90.04      115.19     12.63 o 
   4  17  11       83.02       94.76     28.53 o 
   5  17  11        1.71       11.77     13.52 o 
   6  17  11      125.07      145.65     22.70 o 
  -6  18  11       23.38       63.60     39.01 o 
  -5  18  11       40.28       68.88     15.89 o 
  -4  18  11        5.09       -2.22     12.33 o 
  -3  18  11       16.97       19.57     12.39 o 
  -2  18  11       44.11       56.98     12.03 o 
  -1  18  11       18.75       12.79      9.53 o 
   0  18  11       96.58      114.35     12.57 o 
   1  18  11       18.09       18.19      9.21 o 
   2  18  11       45.64       61.73     14.59 o 
   3  18  11       16.89       30.21     14.39 o 
   4  18  11        5.19       16.33     13.15 o 
   5  18  11       39.34       37.90     14.93 o 
   6  18  11       22.91       81.65     38.33 o 
  -5  19  11       28.36       50.84     15.23 o 
  -4  19  11       31.84       61.92     15.07 o 
  -3  19  11       25.23       38.05     21.33 o 
  -2  19  11        9.45       43.11     16.42 o 
  -1  19  11       17.68       32.71     12.09 o 
   0  19  11        0.47       -0.09     10.54 o 
   1  19  11       18.33       26.00     12.73 o 
   2  19  11        9.67        1.57     11.46 o 
   3  19  11       25.38       20.52     13.99 o 
   4  19  11       30.77       53.44     17.15 o 
   5  19  11       28.34       45.18     17.45 o 
  -5  20  11       31.27       24.07     26.51 o 
  -4  20  11        8.59       -2.04     15.48 o 
  -3  20  11        1.64        2.52     14.99 o 
  -2  20  11        4.55        2.31     14.11 o 
  -1  20  11       42.84       43.65     13.99 o 
   0  20  11       30.32       23.28     20.56 o 
   1  20  11       42.98       17.59     14.96 o 
   2  20  11        4.19       -2.70     19.57 o 
   3  20  11        1.42      -13.88     13.88 o 
   4  20  11        8.78       31.82     13.89 o 
  -4  21  11        4.51       36.52     24.27 o 
  -3  21  11        4.81       13.48     19.40 o 
  -2  21  11       16.34      -18.76     19.63 o 
  -1  21  11        3.13      -11.82     11.82 o 
   0  21  11       67.68       80.88     16.03 o 
   1  21  11        2.94       21.86     13.71 o 
   2  21  11       16.38       22.57     19.71 o 
   3  21  11        4.90        1.37     17.47 o 
   4  21  11        4.63       11.79     30.17 o 
  -1  22  11        4.60        6.62     18.58 o 
   0  22  11        3.19      -10.06     33.11 o 
   1  22  11        4.64       11.30     18.99 o 
   0   0  12    30942.87    31387.14    466.62 o 
   1   0  12      148.82      185.44      6.58 o 
   2   0  12      293.76      256.83      7.67 o 
   3   0  12     1575.96     1662.43     25.85 o 
   4   0  12        0.05       -2.25      5.24 o 
   5   0  12      128.25      137.44     10.54 o 
   6   0  12       61.59       59.26     10.53 o 
   7   0  12       67.81       66.67     10.63 o 
   8   0  12       19.87       15.00     10.47 o 
   9   0  12        0.11      -13.55     17.92 o 
  10   0  12        6.31       12.45     18.03 o 
 -10   1  12       11.74       30.66     18.51 o 
  -9   1  12       34.93       27.85     11.82 o 
  -8   1  12      422.81      398.73     30.55 o 
  -7   1  12      788.92      796.34     23.22 o 
  -6   1  12        5.34        0.62      7.90 o 
  -5   1  12       41.78       36.02      8.01 o 
  -4   1  12      238.05      221.66     10.99 o 
  -3   1  12      521.54      509.66     10.89 o 
  -2   1  12     2496.68     2618.30     35.22 o 
  -1   1  12     4033.96     4391.13     50.43 o 
   0   1  12       64.38       86.72      5.12 o 
   1   1  12     3901.77     4243.81     50.05 o 
   2   1  12     2495.82     2605.12     30.89 o 
   3   1  12      516.44      509.49     12.09 o 
   4   1  12      234.41      217.75     10.77 o 
   5   1  12       38.24       36.86      7.97 o 
   6   1  12        5.99       -7.38      7.55 o 
   7   1  12      790.23      804.32     23.63 o 
   8   1  12      423.30      414.75     21.36 o 
   9   1  12       32.98       31.19     11.68 o 
  10   1  12       11.67        8.39     24.50 o 
 -10   2  12        4.46       21.36     18.06 o 
  -9   2  12        0.14        2.55     10.35 o 
  -8   2  12       26.01       16.39     10.46 o 
  -7   2  12      313.70      284.17     15.67 o 
  -6   2  12      658.48      638.66     20.18 o 
  -5   2  12       64.66       75.63      9.20 o 
  -4   2  12      159.25      135.23      8.45 o 
  -3   2  12      567.44      617.60     15.95 o 
  -2   2  12      543.93      535.44     12.33 o 
  -1   2  12     1193.63     1195.16     18.02 o 
   0   2  12     9555.73    10104.07    110.06 o 
   1   2  12     1179.67     1212.36     17.78 o 
   2   2  12      536.75      540.01     12.86 o 
   3   2  12      569.17      629.11     12.65 o 
   4   2  12      157.33      161.34      9.99 o 
   5   2  12       63.07       52.11      8.09 o 
   6   2  12      639.07      603.50     19.34 o 
   7   2  12      315.71      305.25     15.79 o 
   8   2  12       23.53       20.27     10.34 o 
   9   2  12        0.13       -9.20     14.37 o 
  10   2  12        4.51       22.23     28.12 o 
 -10   3  12       49.98       74.23     24.41 o 
  -9   3  12       65.35       79.57     16.46 o 
  -8   3  12       77.53       65.47     11.24 o 
  -7   3  12       15.54       32.06      9.03 o 
  -6   3  12      115.97       99.85     11.24 o 
  -5   3  12      247.84      231.39     12.78 o 
  -4   3  12        8.97       12.24      5.54 o 
  -3   3  12     1447.19     1394.45     23.05 o 
  -2   3  12     1025.42     1081.44     18.66 o 
  -1   3  12    11897.29    12319.97    132.90 o 
   0   3  12      615.37      612.08     11.56 o 
   1   3  12    11763.10    12197.46    132.41 o 
   2   3  12     1021.26     1037.03     15.40 o 
   3   3  12     1446.63     1434.57     21.63 o 
   4   3  12       10.11        6.97      5.75 o 
   5   3  12      238.71      214.88     11.87 o 
   6   3  12      120.40      119.29     11.26 o 
   7   3  12       16.02       27.85      8.56 o 
   8   3  12       77.02       87.03     15.34 o 
   9   3  12       63.46       75.98     13.96 o 
  10   3  12       50.18       56.93     30.39 o 
 -10   4  12       20.14       21.13     57.38 o 
  -9   4  12       23.48       10.60     12.89 o 
  -8   4  12       19.52       23.23      9.63 o 
  -7   4  12       12.81        7.92      8.45 o 
  -6   4  12      344.25      355.93     16.46 o 
  -5   4  12      118.98      108.50     10.58 o 
  -4   4  12       75.26       68.72      6.95 o 
  -3   4  12     1189.25     1124.08     20.27 o 
  -2   4  12     3869.47     4008.86     51.78 o 
  -1   4  12     1155.78     1206.46     20.17 o 
   0   4  12     4131.21     3648.96     49.86 o 
   1   4  12     1137.04     1234.56     18.12 o 
   2   4  12     3848.24     3993.65     44.68 o 
   3   4  12     1189.98     1164.26     20.48 o 
   4   4  12       76.49       74.66      7.23 o 
   5   4  12      120.39      110.66      9.77 o 
   6   4  12      343.93      347.08     15.28 o 
   7   4  12       12.84       32.67      9.94 o 
   8   4  12       18.06       30.78     12.00 o 
   9   4  12       22.75       26.37     11.98 o 
  10   4  12       19.73       45.59     30.39 o 
 -10   5  12       49.90       56.02     34.02 o 
  -9   5  12       28.50       24.92     14.20 o 
  -8   5  12        6.19        7.20     10.04 o 
  -7   5  12       11.59        9.07      8.65 o 
  -6   5  12      101.05       95.79     11.05 o 
  -5   5  12      432.41      398.86     17.55 o 
  -4   5  12      281.15      260.38     10.72 o 
  -3   5  12      785.35      801.73     16.90 o 
  -2   5  12     2256.48     2292.94     30.37 o 
  -1   5  12     2114.88     2113.14     28.26 o 
   0   5  12      286.46      248.83      7.50 o 
   1   5  12     2120.18     2103.68     32.61 o 
   2   5  12     2249.00     2261.20     31.66 o 
   3   5  12      787.84      806.64     14.81 o 
   4   5  12      284.78      300.47     11.25 o 
   5   5  12      429.82      410.89     15.93 o 
   6   5  12      104.24       91.26     11.88 o 
   7   5  12       12.01       18.31     12.47 o 
   8   5  12        5.79       -3.83      9.41 o 
   9   5  12       28.66       35.26     13.91 o 
  -9   6  12       57.42       75.24     15.95 o 
  -8   6  12       73.91       63.03     13.02 o 
  -7   6  12      274.07      285.11     18.00 o 
  -6   6  12      303.08      328.07     17.86 o 
  -5   6  12       25.36       27.67      9.95 o 
  -4   6  12       63.27       63.31     10.15 o 
  -3   6  12      326.61      377.08     12.05 o 
  -2   6  12      716.10      824.17     15.26 o 
  -1   6  12     3457.15     3345.89     44.71 o 
   0   6  12     6608.30     7343.70     82.28 o 
   1   6  12     3462.45     3407.45     38.57 o 
   2   6  12      703.70      831.36     18.84 o 
   3   6  12      327.74      344.14     10.90 o 
   4   6  12       65.13       71.02      8.29 o 
   5   6  12       22.80       30.92      7.97 o 
   6   6  12      312.49      343.64     15.87 o 
   7   6  12      270.56      264.91     15.62 o 
   8   6  12       73.77       79.46     16.30 o 
   9   6  12       57.40       40.26     13.80 o 
  -9   7  12       34.60       44.82     17.46 o 
  -8   7  12       60.18       60.57     14.26 o 
  -7   7  12       79.55       96.25     26.80 o 
  -6   7  12        0.56        3.24      9.77 o 
  -5   7  12       34.73       35.46      9.93 o 
  -4   7  12      234.81      236.35     11.21 o 
  -3   7  12      358.35      365.73     16.27 o 
  -2   7  12     1434.54     1449.55     23.92 o 
  -1   7  12      577.47      556.33     13.13 o 
   0   7  12     1972.18     1857.05     27.91 o 
   1   7  12      608.40      601.59     13.71 o 
   2   7  12     1413.12     1458.79     22.32 o 
   3   7  12      356.77      397.28     14.40 o 
   4   7  12      242.10      249.09     14.38 o 
   5   7  12       33.18       49.40     10.55 o 
   6   7  12        0.57       11.74      7.44 o 
   7   7  12       80.17       81.86     17.51 o 
   8   7  12       61.33       60.15     14.55 o 
   9   7  12       35.12       38.55     14.32 o 
  -9   8  12       24.15       -2.34     14.45 o 
  -8   8  12       86.38      113.52     19.87 o 
  -7   8  12      160.03      185.05     18.38 o 
  -6   8  12       11.35       -1.02     10.05 o 
  -5   8  12      121.94       92.33     13.62 o 
  -4   8  12      210.82      218.30     16.91 o 
  -3   8  12      142.24      168.76     11.31 o 
  -2   8  12      815.24      826.65     19.28 o 
  -1   8  12     1245.97     1289.20     27.42 o 
   0   8  12      385.98      388.01     14.67 o 
   1   8  12     1274.52     1325.84     22.90 o 
   2   8  12      799.76      852.55     18.07 o 
   3   8  12      143.90      148.17     10.55 o 
   4   8  12      217.68      200.81     11.89 o 
   5   8  12      117.47      103.03     10.48 o 
   6   8  12       10.61        5.13      7.41 o 
   7   8  12      157.26      182.10     15.85 o 
   8   8  12       87.95       69.72     13.03 o 
   9   8  12       24.24       48.17     12.79 o 
  -9   9  12       27.83       64.37     18.21 o 
  -8   9  12       53.37       55.75     14.50 o 
  -7   9  12       34.45       38.85     13.12 o 
  -6   9  12       18.92       11.53     10.40 o 
  -5   9  12      108.06      114.50     12.53 o 
  -4   9  12      277.94      252.89     13.63 o 
  -3   9  12      112.87      106.79     10.85 o 
  -2   9  12       74.37       87.45      8.51 o 
  -1   9  12       76.75      100.49     10.43 o 
   0   9  12     1314.95     1383.28     27.69 o 
   1   9  12       72.03       92.65      7.40 o 
   2   9  12       72.58       82.82      7.99 o 
   3   9  12      113.12      104.21      8.63 o 
   4   9  12      288.03      244.92     12.72 o 
   5   9  12      104.72      107.11     10.90 o 
   6   9  12       19.08       19.76      8.59 o 
   7   9  12       34.01       22.84     10.00 o 
   8   9  12       53.90       45.71     14.82 o 
   9   9  12       27.65       40.93     13.49 o 
  -9  10  12        3.59       29.94     28.58 o 
  -8  10  12       10.98       12.27     12.17 o 
  -7  10  12       10.21       10.18     11.36 o 
  -6  10  12        1.97        5.55     10.85 o 
  -5  10  12       44.50       34.10      8.97 o 
  -4  10  12      469.30      500.43     21.65 o 
  -3  10  12      199.10      189.27     14.66 o 
  -2  10  12      154.21      156.64      9.47 o 
  -1  10  12        0.02       -6.09      6.09 o 
   0  10  12        4.49        3.85      6.67 o 
   1  10  12        0.16       -2.90      6.54 o 
   2  10  12      151.85      130.81      9.96 o 
   3  10  12      196.41      192.09     16.26 o 
   4  10  12      478.93      498.81     30.26 o 
   5  10  12       47.77       52.06      9.09 o 
   6  10  12        2.15       -4.51      8.54 o 
   7  10  12        9.91       10.06      9.76 o 
   8  10  12       11.65       14.17     16.48 o 
   9  10  12        3.59       21.56     11.85 o 
  -8  11  12        2.65       -9.77     11.72 o 
  -7  11  12       37.44       24.81     12.30 o 
  -6  11  12        2.50        1.95     10.53 o 
  -5  11  12       54.82       44.74      9.36 o 
  -4  11  12      618.97      608.47     21.83 o 
  -3  11  12       27.45       21.92      9.71 o 
  -2  11  12      272.54      233.22     11.40 o 
  -1  11  12      224.91      227.30     12.33 o 
   0  11  12        6.27       10.88      7.05 o 
   1  11  12      231.64      239.63     12.72 o 
   2  11  12      281.08      256.86     15.06 o 
   3  11  12       28.61       29.85      8.82 o 
   4  11  12      631.01      578.18     20.12 o 
   5  11  12       51.56       36.66     12.92 o 
   6  11  12        2.35       13.18      9.61 o 
   7  11  12       36.71       59.06     13.38 o 
   8  11  12        2.53        6.42     13.77 o 
   9  11  12        1.64       -5.67     22.68 o 
  -8  12  12        4.26       22.73     13.62 o 
  -7  12  12       32.27       37.11     18.27 o 
  -6  12  12       37.00       46.33     12.81 o 
  -5  12  12       48.06       59.93     11.46 o 
  -4  12  12      114.90      113.06     12.72 o 
  -3  12  12      404.95      395.33     28.87 o 
  -2  12  12      275.32      278.99     12.61 o 
  -1  12  12      119.63      115.45     10.72 o 
   0  12  12      648.39      649.23     20.89 o 
   1  12  12      123.41       98.17     11.55 o 
   2  12  12      277.91      233.45     15.34 o 
   3  12  12      407.22      387.38     18.73 o 
   4  12  12      116.87      113.24     15.08 o 
   5  12  12       50.56       55.53     11.35 o 
   6  12  12       38.15       48.31     11.15 o 
   7  12  12       33.54       47.17     13.11 o 
   8  12  12        4.43       23.18     12.53 o 
  -8  13  12        0.03       -0.32     15.09 o 
  -7  13  12        2.64       12.87     12.46 o 
  -6  13  12       10.28        4.15     11.52 o 
  -5  13  12       51.21       60.55     11.51 o 
  -4  13  12      288.79      283.10     19.04 o 
  -3  13  12       95.95      114.76     12.93 o 
  -2  13  12      178.84      161.33     11.10 o 
  -1  13  12       47.63       41.25      8.14 o 
   0  13  12        5.66        2.30      7.75 o 
   1  13  12       49.47       35.41     10.02 o 
   2  13  12      173.62      169.96     14.25 o 
   3  13  12       96.34       84.74     13.03 o 
   4  13  12      297.73      293.08     23.43 o 
   5  13  12       49.77       54.35     11.78 o 
   6  13  12       10.38        7.97      9.04 o 
   7  13  12        2.74       24.27     15.35 o 
   8  13  12        0.02       18.78     15.68 o 
  -8  14  12        4.12      -15.65     27.67 o 
  -7  14  12        4.17        6.47     12.19 o 
  -6  14  12        7.71        5.80     12.22 o 
  -5  14  12      290.00      276.62     18.49 o 
  -4  14  12      304.96      304.48     18.22 o 
  -3  14  12      220.22      230.40     16.37 o 
  -2  14  12      698.57      669.36     19.13 o 
  -1  14  12       50.38       59.32      9.07 o 
   0  14  12       77.44       76.99     10.02 o 
   1  14  12       51.70       61.30     11.08 o 
   2  14  12      687.72      607.39     22.61 o 
   3  14  12      222.53      204.71     15.57 o 
   4  14  12      303.41      317.22     18.66 o 
   5  14  12      288.11      280.33     18.54 o 
   6  14  12        7.93       31.73     12.65 o 
   7  14  12        4.48       -7.60     17.07 o 
   8  14  12        4.32       -1.26     23.81 o 
  -7  15  12        1.61        6.28     12.15 o 
  -6  15  12       10.55       17.23     14.97 o 
  -5  15  12       19.99       32.48     11.61 o 
  -4  15  12        7.44       23.43     10.89 o 
  -3  15  12      221.73      251.72     17.41 o 
  -2  15  12       33.62       51.83      8.99 o 
  -1  15  12      113.64      115.24     17.31 o 
   0  15  12       12.34        2.95     11.61 o 
   1  15  12      113.68      111.51     12.89 o 
   2  15  12       32.06       19.24      9.54 o 
   3  15  12      223.24      262.07     17.29 o 
   4  15  12        6.40       19.47     10.34 o 
   5  15  12       19.48       20.21     11.14 o 
   6  15  12       10.64       16.71     17.58 o 
   7  15  12        1.67      -13.89     30.96 o 
  -7  16  12        4.92       30.85     28.35 o 
  -6  16  12       23.75       47.80     23.40 o 
  -5  16  12      239.45      201.76     17.62 o 
  -4  16  12       21.93       32.97     11.25 o 
  -3  16  12        1.06       -1.55      9.71 o 
  -2  16  12      111.31      123.63     12.25 o 
  -1  16  12       43.28       51.03      9.97 o 
   0  16  12        0.31       -4.90      7.61 o 
   1  16  12       41.61       42.62      9.43 o 
   2  16  12      108.45      132.14     14.06 o 
   3  16  12        1.01       16.11      9.85 o 
   4  16  12       20.80       11.97     10.57 o 
   5  16  12      237.97      250.95     21.54 o 
   6  16  12       23.63       23.36     18.76 o 
   7  16  12        4.75       28.12     36.29 o 
  -6  17  12        7.73        0.44     16.43 o 
  -5  17  12       20.97       33.05     14.17 o 
  -4  17  12       16.32        2.54     16.11 o 
  -3  17  12      137.51      185.13     18.45 o 
  -2  17  12        0.65       -5.36      9.60 o 
  -1  17  12       87.68       94.82     14.81 o 
   0  17  12       21.38       10.91      8.53 o 
   1  17  12       88.78       94.32     11.75 o 
   2  17  12        0.96        2.67      9.58 o 
   3  17  12      138.26      146.15     14.05 o 
   4  17  12       15.88       31.37     12.87 o 
   5  17  12       20.46       23.02     16.75 o 
   6  17  12        7.80       15.74     21.88 o 
  -6  18  12       44.95       91.86     31.53 o 
  -5  18  12       19.97       37.57     13.64 o 
  -4  18  12       10.94       28.77     21.19 o 
  -3  18  12        5.05       27.92     13.59 o 
  -2  18  12       49.75       52.43     13.85 o 
  -1  18  12       10.13       16.59     12.89 o 
   0  18  12        6.09       11.60      9.70 o 
   1  18  12        9.96       16.16     10.19 o 
   2  18  12       50.59       51.67     10.93 o 
   3  18  12        4.92       -6.51     12.48 o 
   4  18  12       10.41        6.40     12.65 o 
   5  18  12       20.33        7.05     22.49 o 
   6  18  12       45.09       94.58     41.51 o 
  -5  19  12       36.16       80.50     16.40 o 
  -4  19  12        3.42       -5.75     12.52 o 
  -3  19  12       14.08       24.44     14.37 o 
  -2  19  12       11.16        0.78     12.29 o 
  -1  19  12       10.41       12.42     14.53 o 
   0  19  12       19.19       11.16     10.58 o 
   1  19  12       10.61        9.08     11.98 o 
   2  19  12       11.97       17.41     12.43 o 
   3  19  12       13.20       18.81     23.80 o 
   4  19  12        3.83       10.40     12.28 o 
   5  19  12       35.91       73.07     25.14 o 
  -4  20  12       18.78       19.66     16.11 o 
  -3  20  12       10.36       20.33     15.78 o 
  -2  20  12        6.96       25.64     22.94 o 
  -1  20  12       12.23       13.95     12.00 o 
   0  20  12        3.15       14.34     12.92 o 
   1  20  12       12.82        6.53     13.18 o 
   2  20  12        7.03        1.78     13.54 o 
   3  20  12       10.56       35.93     13.65 o 
   4  20  12       18.55       17.78     21.01 o 
  -3  21  12       46.44      102.67     25.19 o 
  -2  21  12       17.88       56.13     22.93 o 
  -1  21  12       27.19       31.79     14.68 o 
   0  21  12        0.41       26.66     14.37 o 
   1  21  12       27.20       78.09     16.31 o 
   2  21  12       18.51       51.46     15.25 o 
   3  21  12       45.87       49.90     33.11 o 
  -1  22  12        4.69        1.81     23.13 o 
   0  22  12        8.28       19.72     19.69 o 
   1  22  12        4.59       72.74     26.08 o 
   1   0  13    13376.83    14789.70    159.01 o 
   2   0  13       20.91       32.80      4.48 o 
   3   0  13        5.92        7.73      4.95 o 
   4   0  13        6.88       26.22      6.77 o 
   5   0  13      135.90      141.72     10.80 o 
   6   0  13      976.25      930.05     24.24 o 
   7   0  13      519.60      516.67     19.76 o 
   8   0  13       59.21       45.96     11.78 o 
   9   0  13       28.08       14.67     11.55 o 
  10   0  13        0.15      -19.39     19.39 o 
 -10   1  13       89.33      137.96     21.89 o 
  -9   1  13       12.94       21.03     11.22 o 
  -8   1  13       49.59       62.09     16.85 o 
  -7   1  13      126.67      158.35     13.30 o 
  -6   1  13      125.16      102.49     11.31 o 
  -5   1  13      338.26      295.05     13.72 o 
  -4   1  13      271.58      280.95     13.62 o 
  -3   1  13      107.06       96.45      5.93 o 
  -2   1  13      567.48      616.40     12.29 o 
  -1   1  13      360.17      318.80      8.86 o 
   0   1  13     1208.08     1091.15     17.01 o 
   1   1  13      371.15      301.61      8.50 o 
   2   1  13      572.00      595.81     11.72 o 
   3   1  13      106.99      106.71      6.86 o 
   4   1  13      268.63      257.82     11.81 o 
   5   1  13      337.21      299.12     13.61 o 
   6   1  13      131.11      103.49     10.82 o 
   7   1  13      129.19      146.01     12.68 o 
   8   1  13       46.46       50.06     11.97 o 
   9   1  13       12.92       18.85     11.41 o 
  10   1  13       88.56       57.21     59.42 o 
 -10   2  13        3.02       -2.73     14.32 o 
  -9   2  13       56.49       76.13     14.28 o 
  -8   2  13      106.88      121.21     12.74 o 
  -7   2  13      656.13      626.97     21.26 o 
  -6   2  13       37.77       42.60      9.26 o 
  -5   2  13      475.70      432.89     16.18 o 
  -4   2  13       15.56        7.20      6.34 o 
  -3   2  13     1051.84     1179.63     20.17 o 
  -2   2  13     4373.29     4526.50     57.10 o 
  -1   2  13     1346.75     1340.00     20.02 o 
   0   2  13     4223.32     4597.43     53.56 o 
   1   2  13     1352.72     1374.03     19.83 o 
   2   2  13     4374.50     4482.20     49.74 o 
   3   2  13     1078.51     1179.63     22.98 o 
   4   2  13       15.15       13.01      6.45 o 
   5   2  13      470.82      412.08     15.44 o 
   6   2  13       35.24       26.25      8.55 o 
   7   2  13      664.94      642.28     21.27 o 
   8   2  13      105.34      134.73     14.46 o 
   9   2  13       57.16       60.34     15.39 o 
  10   2  13        3.19      -19.28     19.28 o 
 -10   3  13       74.76      111.82     24.69 o 
  -9   3  13       30.31       47.93     14.11 o 
  -8   3  13      121.06      111.59     12.72 o 
  -7   3  13       70.99       77.28     11.11 o 
  -6   3  13      483.56      481.44     18.31 o 
  -5   3  13       46.33       36.47      8.57 o 
  -4   3  13      394.82      373.50     13.65 o 
  -3   3  13      347.24      344.39     10.76 o 
  -2   3  13     1697.12     1712.64     29.08 o 
  -1   3  13     2542.39     2535.80     32.97 o 
   0   3  13      431.02      495.34     13.16 o 
   1   3  13     2578.19     2628.85     32.74 o 
   2   3  13     1713.49     1731.52     22.59 o 
   3   3  13      347.47      336.64      9.63 o 
   4   3  13      374.70      361.21     13.44 o 
   5   3  13       48.64       43.69      8.37 o 
   6   3  13      491.34      491.63     18.00 o 
   7   3  13       76.16       60.23     10.17 o 
   8   3  13      117.71      106.75     18.69 o 
   9   3  13       30.20       51.59     14.88 o 
  10   3  13       73.06      -24.50     24.50 o 
 -10   4  13       23.51       -2.49     30.62 o 
  -9   4  13      100.74      135.13     18.06 o 
  -8   4  13       84.22       91.96     12.15 o 
  -7   4  13      399.47      330.71     17.24 o 
  -6   4  13      361.72      360.33     28.65 o 
  -5   4  13      202.17      193.61     12.89 o 
  -4   4  13      360.66      354.46     15.54 o 
  -3   4  13     1997.72     2084.22     31.38 o 
  -2   4  13     2255.90     2189.74     31.99 o 
  -1   4  13     2559.43     2816.10     35.89 o 
   0   4  13        1.64        3.54      3.68 o 
   1   4  13     2562.57     2851.90     35.41 o 
   2   4  13     2234.30     2172.28     27.10 o 
   3   4  13     2023.03     2050.04     28.76 o 
   4   4  13      366.69      366.71     16.38 o 
   5   4  13      209.05      217.21     13.85 o 
   6   4  13      362.38      369.58     23.49 o 
   7   4  13      400.84      331.69     18.33 o 
   8   4  13       85.64      123.86     16.52 o 
   9   4  13       99.08      120.72     21.35 o 
  -9   5  13       33.41       29.89     14.67 o 
  -8   5  13      110.28      120.64     14.46 o 
  -7   5  13      148.84      151.98     13.41 o 
  -6   5  13      521.10      495.80     19.59 o 
  -5   5  13      234.19      217.04     14.44 o 
  -4   5  13      788.91      755.74     19.48 o 
  -3   5  13      288.87      284.96     10.66 o 
  -2   5  13     1452.12     1505.39     24.65 o 
  -1   5  13      568.68      578.89     12.76 o 
   0   5  13      446.04      558.09     11.41 o 
   1   5  13      578.80      595.01     11.52 o 
   2   5  13     1461.09     1515.72     22.03 o 
   3   5  13      288.27      296.35     10.67 o 
   4   5  13      796.56      746.83     20.75 o 
   5   5  13      239.76      205.60     12.48 o 
   6   5  13      515.70      448.79     19.56 o 
   7   5  13      152.16      170.12     14.89 o 
   8   5  13      108.70      120.15     14.15 o 
   9   5  13       33.42       35.94     14.99 o 
  -9   6  13       79.94      109.69     17.86 o 
  -8   6  13       14.62        1.52     10.14 o 
  -7   6  13      145.98      127.66     15.83 o 
  -6   6  13       22.45       20.61      9.22 o 
  -5   6  13      131.50      126.13     12.90 o 
  -4   6  13      640.64      628.97     16.29 o 
  -3   6  13     1616.57     1599.58     31.10 o 
  -2   6  13      442.14      449.28     11.22 o 
  -1   6  13      283.73      286.55     11.12 o 
   0   6  13      828.27      774.18     13.87 o 
   1   6  13      283.65      304.14      7.98 o 
   2   6  13      439.87      425.63     13.38 o 
   3   6  13     1628.30     1623.64     27.80 o 
   4   6  13      646.22      626.36     17.85 o 
   5   6  13      132.13      139.15     11.14 o 
   6   6  13       22.03       29.35      8.42 o 
   7   6  13      142.85      157.73     17.04 o 
   8   6  13       14.58       23.39     21.63 o 
   9   6  13       77.85       89.09     16.64 o 
  -9   7  13       26.98       46.16     17.23 o 
  -8   7  13       84.33       83.62     16.50 o 
  -7   7  13      308.53      325.88     21.81 o 
  -6   7  13      481.14      448.36     22.92 o 
  -5   7  13      153.90      139.67     13.21 o 
  -4   7  13     1045.21     1049.10     23.64 o 
  -3   7  13       98.53      101.50      8.39 o 
  -2   7  13      697.27      686.73     15.32 o 
  -1   7  13      122.58      136.08      7.38 o 
   0   7  13       88.25       70.70      4.71 o 
   1   7  13      113.61      135.60      7.80 o 
   2   7  13      703.13      695.52     17.18 o 
   3   7  13       98.03       95.13     10.01 o 
   4   7  13     1058.76     1100.50     27.88 o 
   5   7  13      157.53      161.33     13.55 o 
   6   7  13      475.92      463.94     20.36 o 
   7   7  13      313.50      298.79     16.60 o 
   8   7  13       84.46       99.16     13.68 o 
   9   7  13       27.08       32.33     15.73 o 
  -9   8  13       36.57       56.83     18.42 o 
  -8   8  13       22.75       48.78     14.00 o 
  -7   8  13       53.86       52.39     13.57 o 
  -6   8  13      108.72       99.18     14.24 o 
  -5   8  13       91.75       94.34     13.54 o 
  -4   8  13      265.50      246.30     11.98 o 
  -3   8  13      162.90      157.56      9.72 o 
  -2   8  13     1350.40     1191.11     46.99 o 
  -1   8  13      402.82      403.96     13.66 o 
   0   8  13     1984.46     1963.95     33.74 o 
   1   8  13      399.26      393.32     12.03 o 
   2   8  13     1346.51     1215.25     35.37 o 
   3   8  13      157.83      140.34     11.48 o 
   4   8  13      271.32      243.71     14.87 o 
   5   8  13       92.35       74.40      9.59 o 
   6   8  13      112.12       99.80     10.84 o 
   7   8  13       52.58       56.17     11.53 o 
   8   8  13       22.02       28.74     10.86 o 
   9   8  13       35.10       45.47     12.83 o 
  -9   9  13       16.04       27.67     29.26 o 
  -8   9  13       94.51      105.55     26.58 o 
  -7   9  13      105.75       99.01     15.27 o 
  -6   9  13      167.91      200.91     18.37 o 
  -5   9  13      117.68      122.96     14.22 o 
  -4   9  13      187.79      191.53     12.66 o 
  -3   9  13       51.78       72.65     10.17 o 
  -2   9  13      554.24      543.45     16.38 o 
  -1   9  13      316.14      324.93     13.09 o 
   0   9  13      318.39      304.46     12.81 o 
   1   9  13      315.82      314.14     13.93 o 
   2   9  13      557.78      546.89     15.15 o 
   3   9  13       51.87       65.05      9.40 o 
   4   9  13      189.51      204.25     12.44 o 
   5   9  13      120.04      117.62     12.57 o 
   6   9  13      174.07      198.42     14.01 o 
   7   9  13      108.98      117.22     13.59 o 
   8   9  13       94.26      100.40     14.09 o 
   9   9  13       16.09       18.05     11.79 o 
  -8  10  13       10.61       16.59     12.85 o 
  -7  10  13       50.55       70.59     15.70 o 
  -6  10  13      133.77       84.80     14.63 o 
  -5  10  13       27.67       36.70     10.32 o 
  -4  10  13        7.18       32.65      9.66 o 
  -3  10  13     1032.67      925.72     45.14 o 
  -2  10  13      346.19      316.22     13.69 o 
  -1  10  13      121.29      104.51      9.59 o 
   0  10  13      413.60      396.19     14.95 o 
   1  10  13      126.08      124.23     10.23 o 
   2  10  13      340.77      332.98     14.42 o 
   3  10  13     1042.50      961.71     23.67 o 
   4  10  13        7.18       12.91      9.60 o 
   5  10  13       25.43       10.90      8.80 o 
   6  10  13      137.01      135.89     14.00 o 
   7  10  13       49.89       62.14     12.00 o 
   8  10  13       10.44       34.08     15.76 o 
   9  10  13       12.02       49.22     15.16 o 
  -8  11  13       50.82       55.86     14.71 o 
  -7  11  13        1.94      -10.52     10.52 o 
  -6  11  13       82.71       81.54     16.11 o 
  -5  11  13       10.16       30.34      9.83 o 
  -4  11  13      713.70      705.42     24.18 o 
  -3  11  13       59.04       71.46     11.22 o 
  -2  11  13     1076.46     1046.43     22.45 o 
  -1  11  13      396.15      428.37     24.32 o 
   0  11  13        0.07       10.36      7.66 o 
   1  11  13      399.27      423.03     16.04 o 
   2  11  13     1085.87     1129.03     28.97 o 
   3  11  13       59.17       64.19     11.26 o 
   4  11  13      722.85      714.12     23.33 o 
   5  11  13        9.99       13.74      9.03 o 
   6  11  13       88.21       95.02     13.72 o 
   7  11  13        1.92       -0.72     10.72 o 
   8  11  13       49.93       47.21     14.12 o 
  -8  12  13       23.15       37.19     14.27 o 
  -7  12  13       14.53        1.46     11.81 o 
  -6  12  13       39.11       38.88     13.60 o 
  -5  12  13      149.28      146.91     14.70 o 
  -4  12  13      405.02      364.48     23.88 o 
  -3  12  13      338.98      322.27     17.32 o 
  -2  12  13      268.12      261.21     12.59 o 
  -1  12  13      200.73      206.76     21.71 o 
   0  12  13       33.84       36.80      9.03 o 
   1  12  13      202.60      200.89     12.88 o 
   2  12  13      270.42      217.56     15.30 o 
   3  12  13      347.87      348.37     18.11 o 
   4  12  13      403.53      354.59     18.84 o 
   5  12  13      148.42      149.44     14.07 o 
   6  12  13       38.51       41.24     10.80 o 
   7  12  13       14.46       18.55     11.93 o 
   8  12  13       22.98       43.08     16.49 o 
  -8  13  13       13.44       53.75     28.35 o 
  -7  13  13       12.38       11.61     12.88 o 
  -6  13  13       33.48       39.57     13.65 o 
  -5  13  13       16.57       24.25      9.96 o 
  -4  13  13      228.62      208.90     15.78 o 
  -3  13  13      253.41      258.06     16.49 o 
  -2  13  13      158.81      134.06     10.64 o 
  -1  13  13        0.57       -2.34      7.10 o 
   0  13  13        5.28       12.88      8.27 o 
   1  13  13        0.77        4.05      8.64 o 
   2  13  13      162.74      168.27     19.46 o 
   3  13  13      252.95      240.21     16.26 o 
   4  13  13      232.02      228.67     16.53 o 
   5  13  13       16.65       22.65     10.58 o 
   6  13  13       35.63       49.43     13.33 o 
   7  13  13       12.09       -7.62     10.54 o 
   8  13  13       13.40       46.91     14.51 o 
  -7  14  13       16.47       26.17     13.27 o 
  -6  14  13       71.09       63.84     16.99 o 
  -5  14  13      115.43      126.47     14.40 o 
  -4  14  13      245.72      240.37     17.08 o 
  -3  14  13       77.18       64.06     11.51 o 
  -2  14  13       25.95       21.09      7.62 o 
  -1  14  13      237.72      243.01     13.02 o 
   0  14  13      247.47      248.86     15.68 o 
   1  14  13      234.37      237.93     18.49 o 
   2  14  13       26.14       25.77      9.46 o 
   3  14  13       73.21       77.42     12.46 o 
   4  14  13      244.85      241.63     22.58 o 
   5  14  13      117.88      142.04     15.32 o 
   6  14  13       70.74       62.56     19.58 o 
   7  14  13       16.79       46.18     16.05 o 
  -7  15  13       19.18       32.64     14.28 o 
  -6  15  13       47.64       61.90     15.91 o 
  -5  15  13        2.36        8.33     11.64 o 
  -4  15  13       27.99       19.99     10.78 o 
  -3  15  13       50.66       58.96     11.99 o 
  -2  15  13      310.75      292.02     15.85 o 
  -1  15  13      216.33      234.43     13.45 o 
   0  15  13       91.79       94.01     11.00 o 
   1  15  13      213.62      231.72     16.19 o 
   2  15  13      306.32      281.52     28.11 o 
   3  15  13       50.59       63.04     12.20 o 
   4  15  13       29.43       31.70     10.82 o 
   5  15  13        2.38        6.34     10.99 o 
   6  15  13       47.01       68.08     14.91 o 
   7  15  13       18.81       55.70     20.92 o 
  -6  16  13       78.49      109.19     19.97 o 
  -5  16  13       12.73       -8.81     10.12 o 
  -4  16  13       22.81        2.25     10.45 o 
  -3  16  13       55.45       70.38     12.78 o 
  -2  16  13       47.68       67.84     10.84 o 
  -1  16  13       11.84       12.78      8.71 o 
   0  16  13       33.85       24.59      8.99 o 
   1  16  13       12.52       13.91      8.34 o 
   2  16  13       48.10       35.66     10.89 o 
   3  16  13       53.80       57.46     11.85 o 
   4  16  13       22.61       25.96     11.47 o 
   5  16  13       13.41       10.33     15.00 o 
   6  16  13       77.85       95.36     23.62 o 
   7  16  13       36.41      102.71     23.03 o 
  -6  17  13       44.79       47.80     16.84 o 
  -5  17  13       20.97       30.25     12.59 o 
  -4  17  13        0.93       -2.26     10.86 o 
  -3  17  13       21.22       16.75     11.85 o 
  -2  17  13       62.60       62.25     13.89 o 
  -1  17  13       29.16       43.09     10.36 o 
   0  17  13       18.33       10.34      9.23 o 
   1  17  13       28.27       33.71      9.93 o 
   2  17  13       61.80       66.23     11.29 o 
   3  17  13       21.45       28.82     14.79 o 
   4  17  13        0.82       -8.78     10.19 o 
   5  17  13       20.66       41.81     15.03 o 
   6  17  13       44.50       82.78     40.14 o 
  -6  18  13       16.13       41.73     29.94 o 
  -5  18  13       22.66       57.66     16.84 o 
  -4  18  13        1.35      -11.80     11.80 o 
  -3  18  13       21.87       36.42     13.81 o 
  -2  18  13       78.53       61.34     17.68 o 
  -1  18  13       10.69       30.99      9.99 o 
   0  18  13        1.52        1.13      8.56 o 
   1  18  13       10.90        4.06      9.34 o 
   2  18  13       77.91       91.51     12.12 o 
   3  18  13       22.73       40.00     11.77 o 
   4  18  13        1.48       22.08     18.03 o 
   5  18  13       22.41       68.56     28.55 o 
  -5  19  13        6.08       40.43     13.52 o 
  -4  19  13        1.73        2.26     18.37 o 
  -3  19  13       14.34       24.04     13.11 o 
  -2  19  13        5.45       17.61     12.23 o 
  -1  19  13        0.16       22.80      9.79 o 
   0  19  13        2.26       -9.91      9.91 o 
   1  19  13        0.16       24.30     10.93 o 
   2  19  13        5.67       16.33     13.15 o 
   3  19  13       14.38       24.73     15.68 o 
   4  19  13        1.86        1.86     12.91 o 
   5  19  13        6.06       37.20     30.39 o 
  -4  20  13       13.81       20.30     17.67 o 
  -3  20  13       20.86       22.15     16.87 o 
  -2  20  13       29.04       54.33     18.12 o 
  -1  20  13       34.15       32.43     19.51 o 
   0  20  13        1.82        2.41     12.47 o 
   1  20  13       33.48       35.46     13.68 o 
   2  20  13       28.66       32.16     13.50 o 
   3  20  13       21.33       10.80     20.46 o 
   4  20  13       13.61       20.87     31.75 o 
  -3  21  13        5.78      -22.91     27.90 o 
  -2  21  13        7.65       14.59     19.90 o 
  -1  21  13        4.20        1.41     22.28 o 
   0  21  13       39.06       66.91     17.68 o 
   1  21  13        4.39        3.34     13.08 o 
   2  21  13        7.98      -10.45     13.85 o 
  -1  22  13       18.45       46.27     29.48 o 
   0  22  13        9.26       10.66     18.36 o 
   1  22  13       18.39       -5.22     27.67 o 
   0   0  14       70.00       71.34      7.71 o 
   1   0  14       82.40       96.30      6.04 o 
   2   0  14        5.46        5.42      4.07 o 
   3   0  14       20.75       36.67      5.92 o 
   4   0  14      494.20      435.28     14.81 o 
   5   0  14      908.09      892.91     24.80 o 
   6   0  14      235.62      202.23     13.48 o 
   7   0  14       71.04       63.20     10.88 o 
   8   0  14        1.30        9.89      9.01 o 
   9   0  14        6.68        2.36     18.57 o 
  10   0  14       12.79      -18.38     20.47 o 
 -10   1  14       11.81       23.01     30.29 o 
  -9   1  14        4.39        5.53     11.04 o 
  -8   1  14       27.77       29.48     10.47 o 
  -7   1  14       45.15       54.53     10.25 o 
  -6   1  14      147.16      144.86     12.39 o 
  -5   1  14      157.16      149.79     12.95 o 
  -4   1  14       45.91       45.86      7.67 o 
  -3   1  14     1413.12     1200.30     23.09 o 
  -2   1  14      255.19      274.92      8.64 o 
  -1   1  14     3079.22     3160.59     39.15 o 
   0   1  14      269.44      277.62      8.32 o 
   1   1  14     3100.31     3146.57     39.04 o 
   2   1  14      258.05      272.41     10.65 o 
   3   1  14     1396.70     1197.77     19.87 o 
   4   1  14       45.51       49.15      7.49 o 
   5   1  14      154.91      167.01     11.47 o 
   6   1  14      146.74      126.80     11.29 o 
   7   1  14       44.58       44.73      9.97 o 
   8   1  14       27.54       18.59     10.75 o 
   9   1  14        4.57       -2.75     12.26 o 
  10   1  14       11.72       18.04     21.70 o 
 -10   2  14       12.26        7.06     19.51 o 
  -9   2  14       50.98       68.40     13.51 o 
  -8   2  14       33.80       42.21     10.43 o 
  -7   2  14      134.44      123.83     12.69 o 
  -6   2  14      265.60      241.69     14.31 o 
  -5   2  14       57.49       50.77      8.99 o 
  -4   2  14      776.04      715.18     19.13 o 
  -3   2  14      597.92      687.76     14.79 o 
  -2   2  14     1262.96     1223.48     19.28 o 
  -1   2  14     1377.32     1405.64     21.10 o 
   0   2  14      682.83      709.67     13.46 o 
   1   2  14     1387.07     1421.75     20.89 o 
   2   2  14     1247.82     1186.33     20.00 o 
   3   2  14      599.72      673.17     13.94 o 
   4   2  14      760.87      681.57     18.19 o 
   5   2  14       58.11       66.07      8.91 o 
   6   2  14      265.83      234.69     13.95 o 
   7   2  14      135.00      131.78     12.73 o 
   8   2  14       32.94       31.87     12.90 o 
   9   2  14       50.87       40.19     14.66 o 
  10   2  14       13.09       24.94     23.00 o 
 -10   3  14       39.29       48.76     35.38 o 
  -9   3  14        4.72        9.16     14.67 o 
  -8   3  14       77.24       78.85     13.95 o 
  -7   3  14       50.84       34.27      9.76 o 
  -6   3  14      111.32      118.81     11.57 o 
  -5   3  14      232.88      260.16     13.77 o 
  -4   3  14      273.18      308.66     14.93 o 
  -3   3  14     2476.01     2439.80     35.20 o 
  -2   3  14      114.42       99.22      6.86 o 
  -1   3  14     2606.66     2725.15     34.98 o 
   0   3  14       12.57       11.69      4.29 o 
   1   3  14     2634.30     2736.05     34.59 o 
   2   3  14      111.48      103.12      5.54 o 
   3   3  14     2471.85     2405.30     32.71 o 
   4   3  14      274.61      300.16     11.77 o 
   5   3  14      235.49      249.41     13.01 o 
   6   3  14      111.35      111.24     11.07 o 
   7   3  14       51.00       43.40     10.90 o 
   8   3  14       77.53       79.70     14.87 o 
   9   3  14        4.96        4.59     13.07 o 
  10   3  14       38.88       40.32     41.51 o 
  -9   4  14       47.33       40.56     14.63 o 
  -8   4  14       63.11       50.47     14.86 o 
  -7   4  14       33.93       34.09      9.64 o 
  -6   4  14      622.25      557.64     20.01 o 
  -5   4  14      931.94      954.99     26.44 o 
  -4   4  14      674.37      608.86     17.54 o 
  -3   4  14       85.04       72.36      6.93 o 
  -2   4  14     1976.00     1903.53     28.66 o 
  -1   4  14      311.15      305.23      9.09 o 
   0   4  14      110.41      117.56      6.02 o 
   1   4  14      317.46      315.90      8.85 o 
   2   4  14     1932.65     1808.45     24.02 o 
   3   4  14       85.13       87.44      7.90 o 
   4   4  14      649.57      591.29     15.81 o 
   5   4  14      924.00      888.59     22.92 o 
   6   4  14      624.12      601.63     22.63 o 
   7   4  14       35.48       40.29     12.87 o 
   8   4  14       62.72       54.27     13.75 o 
   9   4  14       47.14       74.18     15.43 o 
  -9   5  14        6.21       15.25     13.44 o 
  -8   5  14       35.71       42.25     11.99 o 
  -7   5  14       24.32       24.70      9.53 o 
  -6   5  14      128.63      131.32     17.74 o 
  -5   5  14      213.06      221.69     15.77 o 
  -4   5  14       29.10       24.36      7.93 o 
  -3   5  14     2475.61     2467.77     45.42 o 
  -2   5  14      980.88      990.12     19.10 o 
  -1   5  14       61.52       77.04      5.72 o 
   0   5  14       40.96       47.98      5.70 o 
   1   5  14       59.48       73.97      5.14 o 
   2   5  14      968.77      997.74     15.62 o 
   3   5  14     2455.93     2475.00     36.94 o 
   4   5  14       29.30       29.58      7.47 o 
   5   5  14      214.11      211.57     13.03 o 
   6   5  14      128.01      118.63     11.31 o 
   7   5  14       24.59       45.43     10.69 o 
   8   5  14       35.83       29.09     15.28 o 
   9   5  14        6.36        7.90     11.07 o 
  -9   6  14        6.49       22.78     16.33 o 
  -8   6  14        4.92       -4.50     10.85 o 
  -7   6  14       16.17       13.13     10.12 o 
  -6   6  14       77.99       83.99     11.76 o 
  -5   6  14      196.65      184.65     14.57 o 
  -4   6  14      449.37      443.65     16.57 o 
  -3   6  14       18.95       24.26      6.39 o 
  -2   6  14     1493.63     1540.81     23.65 o 
  -1   6  14      611.72      585.11     11.87 o 
   0   6  14       12.83       10.60      4.13 o 
   1   6  14      613.41      598.80     12.71 o 
   2   6  14     1486.63     1554.09     25.30 o 
   3   6  14       19.26       21.11      7.69 o 
   4   6  14      439.99      420.96     16.45 o 
   5   6  14      192.27      160.23     13.58 o 
   6   6  14       76.05       75.33     11.57 o 
   7   6  14       15.80       16.48      9.33 o 
   8   6  14        4.67        2.31      9.91 o 
   9   6  14        6.46       21.24     11.71 o 
  -9   7  14       11.13       24.09     15.67 o 
  -8   7  14       23.51       37.15     13.65 o 
  -7   7  14       13.19       31.83     12.72 o 
  -6   7  14       88.38       88.34     12.13 o 
  -5   7  14      158.39      126.95     13.04 o 
  -4   7  14      273.19      264.13     12.04 o 
  -3   7  14      772.75      766.54     19.21 o 
  -2   7  14      944.68      890.43     17.00 o 
  -1   7  14      400.03      430.32     13.09 o 
   0   7  14        4.78       -4.70      4.70 o 
   1   7  14      414.26      460.32     14.56 o 
   2   7  14      936.75      904.32     24.43 o 
   3   7  14      769.71      743.56     21.70 o 
   4   7  14      270.43      254.69     15.45 o 
   5   7  14      158.04      154.22     13.58 o 
   6   7  14       88.01       67.68     11.58 o 
   7   7  14       13.10        8.26      8.72 o 
   8   7  14       22.38        5.33     10.19 o 
   9   7  14       11.19       16.72     11.49 o 
  -9   8  14       11.23       35.12     20.16 o 
  -8   8  14        2.43       13.45     12.54 o 
  -7   8  14       43.03       53.50     13.93 o 
  -6   8  14       78.63       72.18     13.41 o 
  -5   8  14      169.79      172.93     16.38 o 
  -4   8  14      526.89      546.02     16.47 o 
  -3   8  14       15.30       21.34      6.84 o 
  -2   8  14     2395.32     2348.78     53.84 o 
  -1   8  14      117.95      123.01      9.47 o 
   0   8  14      479.79      524.61     16.10 o 
   1   8  14      124.99      122.40      8.64 o 
   2   8  14     2396.13     2316.91     38.30 o 
   3   8  14       14.93       21.72      9.27 o 
   4   8  14      527.21      472.81     19.27 o 
   5   8  14      167.20      153.32     13.54 o 
   6   8  14       77.27       79.93     10.77 o 
   7   8  14       44.86       53.49     10.12 o 
   8   8  14        2.31        4.82      9.99 o 
   9   8  14       11.25        2.34     11.43 o 
  -9   9  14        4.44      -19.51     22.91 o 
  -8   9  14        7.23       -0.98     12.67 o 
  -7   9  14       10.15        6.38     11.43 o 
  -6   9  14      105.73      145.33     20.72 o 
  -5   9  14       30.07       32.24     10.84 o 
  -4   9  14      252.49      232.73     18.35 o 
  -3   9  14     1097.53     1034.00     26.91 o 
  -2   9  14      749.43      756.12     19.88 o 
  -1   9  14       86.41       72.81      8.74 o 
   0   9  14     1035.58     1047.28     23.56 o 
   1   9  14       90.53       90.46     11.93 o 
   2   9  14      747.16      783.54     20.35 o 
   3   9  14     1107.83     1083.64     39.71 o 
   4   9  14      255.75      233.16     15.22 o 
   5   9  14       30.06       22.32      7.71 o 
   6   9  14      106.66      102.31     11.04 o 
   7   9  14       10.07       17.68      9.82 o 
   8   9  14        6.72       17.82     11.25 o 
   9   9  14        4.38       19.11     15.12 o 
  -8  10  14        4.44       -0.89     18.20 o 
  -7  10  14       20.01       13.47     12.01 o 
  -6  10  14       15.43       11.56     11.31 o 
  -5  10  14       78.37       74.65     13.06 o 
  -4  10  14       19.34       21.04      8.46 o 
  -3  10  14      166.98      162.33     13.54 o 
  -2  10  14      932.91      881.74     22.12 o 
  -1  10  14      149.88      126.15     10.28 o 
   0  10  14        4.44       10.24      7.45 o 
   1  10  14      158.49      146.35     11.03 o 
   2  10  14      926.51      886.79     22.43 o 
   3  10  14      165.99      174.64     12.44 o 
   4  10  14       17.81       11.09     12.77 o 
   5  10  14       75.26       68.04     11.39 o 
   6  10  14       15.06       20.02      9.73 o 
   7  10  14       21.59       25.48     12.15 o 
   8  10  14        4.41       19.28     22.46 o 
   9  10  14       28.80       61.43     23.39 o 
  -8  11  14       20.11       28.91     13.84 o 
  -7  11  14       14.01        8.28     12.88 o 
  -6  11  14       18.46       19.43     11.87 o 
  -5  11  14       91.27       98.03     12.69 o 
  -4  11  14        9.76        8.82      9.24 o 
  -3  11  14      701.30      709.79     23.26 o 
  -2  11  14      449.63      453.84     18.78 o 
  -1  11  14      176.66      193.25     12.25 o 
   0  11  14      444.57      413.39     17.23 o 
   1  11  14      169.30      162.25     11.96 o 
   2  11  14      451.20      472.92     19.73 o 
   3  11  14      695.23      718.05     24.54 o 
   4  11  14       11.50       29.33     11.62 o 
   5  11  14       90.42       95.63     12.42 o 
   6  11  14       19.20       29.02     10.36 o 
   7  11  14       13.89       18.81     11.66 o 
   8  11  14       19.66       31.75     15.06 o 
  -8  12  14       24.39       56.84     19.32 o 
  -7  12  14       20.71       18.35     13.36 o 
  -6  12  14        1.25       -1.18     11.47 o 
  -5  12  14       14.24       -9.17      9.17 o 
  -4  12  14       40.09       33.82     10.64 o 
  -3  12  14        2.91       -0.38      8.96 o 
  -2  12  14      119.60      109.90     11.25 o 
  -1  12  14     1102.90     1097.32     26.84 o 
   0  12  14      165.72      143.21     11.83 o 
   1  12  14     1124.37     1086.59     26.04 o 
   2  12  14      118.28      121.46     13.24 o 
   3  12  14        2.92       -4.39      8.54 o 
   4  12  14       42.16       42.31     10.45 o 
   5  12  14       15.43       23.25     11.47 o 
   6  12  14        1.23        9.89      9.44 o 
   7  12  14       20.28       22.23     14.31 o 
   8  12  14       24.47       49.43     16.60 o 
  -8  13  14       17.79       -5.44     24.72 o 
  -7  13  14       18.80       10.63     12.61 o 
  -6  13  14       18.22       11.12     12.34 o 
  -5  13  14        7.94        8.72     10.06 o 
  -4  13  14       12.12       16.52      9.80 o 
  -3  13  14       56.19       50.22     10.98 o 
  -2  13  14      131.81      135.60     12.05 o 
  -1  13  14      220.49      189.14     13.24 o 
   0  13  14     1199.18     1035.98     26.01 o 
   1  13  14      227.88      200.33     15.01 o 
   2  13  14      137.51      145.67     13.81 o 
   3  13  14       53.19       52.91     11.26 o 
   4  13  14       11.34        8.47     11.60 o 
   5  13  14        7.80        2.87     10.70 o 
   6  13  14       18.26       43.98     13.85 o 
   7  13  14       18.81       37.23     23.69 o 
   8  13  14       17.23       50.41     16.45 o 
  -7  14  14       35.73       55.09     14.55 o 
  -6  14  14        0.87      -11.19     11.19 o 
  -5  14  14       44.80       59.14     14.55 o 
  -4  14  14       42.20       52.86     11.55 o 
  -3  14  14      110.23      128.13     13.85 o 
  -2  14  14       49.81       51.33      9.48 o 
  -1  14  14      405.56      368.17     15.43 o 
   0  14  14       88.34       67.26     10.59 o 
   1  14  14      412.99      386.96     18.86 o 
   2  14  14       53.38       59.71     10.96 o 
   3  14  14      110.94       94.55     12.65 o 
   4  14  14       43.13       53.00     11.92 o 
   5  14  14       44.81       68.81     14.03 o 
   6  14  14        0.82       15.81     12.41 o 
   7  14  14       35.86       61.98     17.30 o 
  -7  15  14        0.96       22.62     19.73 o 
  -6  15  14        2.38       30.21     13.13 o 
  -5  15  14       63.66       70.74     15.21 o 
  -4  15  14      160.84      172.27     16.10 o 
  -3  15  14       56.28       68.29     12.45 o 
  -2  15  14       68.01       60.87     10.49 o 
  -1  15  14      262.08      272.11     14.40 o 
   0  15  14       55.50       43.28     11.46 o 
   1  15  14      266.04      254.85     17.23 o 
   2  15  14       71.59       65.66     12.00 o 
   3  15  14       56.41       42.05     11.54 o 
   4  15  14      160.14      163.08     16.12 o 
   5  15  14       63.64       86.51     14.03 o 
   6  15  14        2.55       -0.48     13.18 o 
   7  15  14        0.98       20.79     17.65 o 
  -6  16  14        0.54       -2.07     12.17 o 
  -5  16  14       32.23       12.57     13.02 o 
  -4  16  14       41.80       52.12     12.76 o 
  -3  16  14        7.03       14.28     10.66 o 
  -2  16  14        3.93        2.28     10.01 o 
  -1  16  14       94.92      112.76     12.03 o 
   0  16  14        1.03      -10.89     10.89 o 
   1  16  14       97.18      109.39     13.52 o 
   2  16  14        3.35       -8.92      9.16 o 
   3  16  14        7.05       -3.73      9.56 o 
   4  16  14       41.90       55.86     12.71 o 
   5  16  14       32.67       37.06     12.41 o 
   6  16  14        0.51       34.00     21.09 o 
   7  16  14       57.99       97.53     30.17 o 
  -6  17  14       12.51       42.78     19.08 o 
  -5  17  14       19.48       30.54     13.99 o 
  -4  17  14       43.77       61.25     13.34 o 
  -3  17  14       11.03        8.52     10.67 o 
  -2  17  14        5.61       20.45     12.25 o 
  -1  17  14       37.96       61.48     11.06 o 
   0  17  14       52.29       58.98     10.92 o 
   1  17  14       37.49       40.38     10.30 o 
   2  17  14        6.46       13.95      9.39 o 
   3  17  14       11.34        3.30     10.15 o 
   4  17  14       43.74       59.72     13.08 o 
   5  17  14       18.91       44.69     15.15 o 
   6  17  14       12.35       22.10     38.44 o 
  -5  18  14        7.23       -0.08     14.12 o 
  -4  18  14        6.50       20.25     13.82 o 
  -3  18  14       11.88        6.26     12.07 o 
  -2  18  14       28.08       50.09     13.98 o 
  -1  18  14       46.51       72.71     11.44 o 
   0  18  14        2.08       28.62      9.63 o 
   1  18  14       47.98       65.31     11.45 o 
   2  18  14       27.51       35.06     10.65 o 
   3  18  14       11.86        1.58      9.46 o 
   4  18  14        6.64       18.61     18.39 o 
   5  18  14        7.32        2.57     19.60 o 
  -5  19  14       17.25       14.31     28.92 o 
  -4  19  14        3.12       19.99     13.55 o 
  -3  19  14        0.02       -2.24     12.20 o 
  -2  19  14        2.19       15.79     18.13 o 
  -1  19  14        9.44       25.82     11.56 o 
   0  19  14        2.03       24.92     10.11 o 
   1  19  14        9.01       18.70     10.04 o 
   2  19  14        1.88       -3.86     11.97 o 
   3  19  14        0.02       16.56     13.52 o 
   4  19  14        2.88       15.25     15.91 o 
   5  19  14       16.97       53.30     32.89 o 
  -4  20  14       27.41       47.15     14.65 o 
  -3  20  14       10.98       17.98     13.10 o 
  -2  20  14        4.37       12.73     15.46 o 
  -1  20  14        1.95      -13.13     13.13 o 
   0  20  14        0.91       36.00     12.43 o 
   1  20  14        1.82       -1.86     12.35 o 
   2  20  14        4.27       25.24     20.30 o 
   3  20  14       11.00        2.91     14.02 o 
   4  20  14       27.71        4.76     29.26 o 
  -3  21  14        5.59       -6.58     29.26 o 
  -2  21  14       23.91       45.84     22.55 o 
  -1  21  14        6.17       37.49     17.00 o 
   0  21  14        0.00       19.38     13.65 o 
   1  21  14        6.03        4.16     12.64 o 
   2  21  14       24.13       22.17     18.78 o 
   0  22  14       20.39       68.84     20.26 o 
   1  22  14       74.66      106.60     37.20 o 
   1   0  15        0.20       -0.11      4.29 o 
   2   0  15      106.06      124.74      6.58 o 
   3   0  15      632.26      567.84     14.19 o 
   4   0  15     1994.15     1922.72     65.68 o 
   5   0  15      470.04      425.68     16.52 o 
   6   0  15      239.76      241.29     14.28 o 
   7   0  15       17.62       29.47      9.88 o 
   8   0  15        9.95       20.71      9.57 o 
   9   0  15       18.46       26.55     11.82 o 
  10   0  15        0.03      -27.00     35.27 o 
  -9   1  15       17.42       12.33     11.39 o 
  -8   1  15       29.26       50.30     10.78 o 
  -7   1  15      557.14      529.37     20.63 o 
  -6   1  15      394.95      398.99     17.32 o 
  -5   1  15      126.36      124.89     11.45 o 
  -4   1  15      497.40      439.05     15.44 o 
  -3   1  15      187.55      169.25      9.53 o 
  -2   1  15     1055.68     1081.07     25.43 o 
  -1   1  15     3577.54     3647.97     44.57 o 
   0   1  15     1189.45     1103.91     18.01 o 
   1   1  15     3566.61     3608.12     44.33 o 
   2   1  15     1054.99     1065.29     18.52 o 
   3   1  15      188.10      191.77      8.33 o 
   4   1  15      500.91      468.64     15.85 o 
   5   1  15      121.54       97.01     10.34 o 
   6   1  15      392.97      392.96     16.97 o 
   7   1  15      557.77      524.59     20.36 o 
   8   1  15       28.81       37.01     10.19 o 
   9   1  15       17.38       33.23     14.47 o 
  10   1  15       34.48       74.62     32.21 o 
  -9   2  15       46.68       59.62     13.72 o 
  -8   2  15       34.33       32.04     10.31 o 
  -7   2  15       96.42       85.02     11.47 o 
  -6   2  15      747.46      668.79     21.19 o 
  -5   2  15     1199.87     1111.04     26.04 o 
  -4   2  15      116.78       99.09     10.46 o 
  -3   2  15     1127.54     1148.06     23.22 o 
  -2   2  15      893.79      788.56     14.92 o 
  -1   2  15      938.07      908.58     16.13 o 
   0   2  15      587.55      584.79     18.22 o 
   1   2  15      938.07      906.20     15.91 o 
   2   2  15      860.25      750.55     14.21 o 
   3   2  15     1130.73     1122.82     19.37 o 
   4   2  15      113.91      106.34      8.83 o 
   5   2  15     1216.24     1139.34     35.07 o 
   6   2  15      750.68      642.86     20.43 o 
   7   2  15      101.49      113.67     11.91 o 
   8   2  15       32.54       37.70     13.71 o 
   9   2  15       45.35       49.31     14.42 o 
  -9   3  15       16.02        7.82     11.81 o 
  -8   3  15       35.17       48.15     11.23 o 
  -7   3  15      163.16      186.67     14.40 o 
  -6   3  15       15.07       11.07      8.46 o 
  -5   3  15      389.15      384.44     17.72 o 
  -4   3  15      975.17      947.73     42.32 o 
  -3   3  15      393.18      404.16     11.94 o 
  -2   3  15      186.57      221.06      8.41 o 
  -1   3  15     1414.62     1375.17     21.32 o 
   0   3  15      182.46      205.87      7.64 o 
   1   3  15     1442.65     1426.24     21.20 o 
   2   3  15      190.85      234.00      9.80 o 
   3   3  15      392.61      395.69     11.13 o 
   4   3  15      985.97      928.60     21.81 o 
   5   3  15      386.03      406.59     21.90 o 
   6   3  15       12.43       21.23      9.56 o 
   7   3  15      163.40      173.90     15.55 o 
   8   3  15       33.45       14.21     11.86 o 
   9   3  15       16.05       19.08     16.70 o 
  -9   4  15       46.89       58.11     15.71 o 
  -8   4  15       37.60       41.31     11.00 o 
  -7   4  15      265.45      241.52     16.05 o 
  -6   4  15      532.73      430.70     22.98 o 
  -5   4  15      373.23      364.37     17.84 o 
  -4   4  15      400.31      415.62     18.22 o 
  -3   4  15      328.52      360.54     12.12 o 
  -2   4  15      318.21      359.55     11.40 o 
  -1   4  15       74.66       90.63      7.15 o 
   0   4  15       69.17       88.01      5.85 o 
   1   4  15       75.59       90.71      5.80 o 
   2   4  15      336.26      354.89      9.21 o 
   3   4  15      343.91      367.06     11.96 o 
   4   4  15      389.26      424.27     13.81 o 
   5   4  15      373.89      365.78     18.93 o 
   6   4  15      526.43      472.19     20.12 o 
   7   4  15      270.30      264.81     17.28 o 
   8   4  15       36.47       47.11     13.93 o 
   9   4  15       45.05       49.84     19.71 o 
  -9   5  15       19.60       28.79     14.29 o 
  -8   5  15       72.18       60.93     11.82 o 
  -7   5  15      146.23      160.91     15.14 o 
  -6   5  15       72.66       56.28     15.92 o 
  -5   5  15       95.43      100.77     11.72 o 
  -4   5  15     1130.49     1106.78     29.45 o 
  -3   5  15       17.70       18.00      6.08 o 
  -2   5  15      520.86      532.62     17.57 o 
  -1   5  15      453.92      468.00     11.73 o 
   0   5  15      484.03      382.53     10.07 o 
   1   5  15      472.64      491.90     11.17 o 
   2   5  15      530.82      544.79     11.19 o 
   3   5  15       17.95       14.58      6.77 o 
   4   5  15     1139.24     1109.17     25.01 o 
   5   5  15       98.44      120.97     11.15 o 
   6   5  15       73.61       74.10     10.11 o 
   7   5  15      148.03      156.31     25.17 o 
   8   5  15       69.84       91.81     18.76 o 
   9   5  15       19.70       20.65     12.96 o 
  -9   6  15       23.27       13.99     14.95 o 
  -8   6  15       39.28       52.82     21.61 o 
  -7   6  15      157.16      123.95     14.59 o 
  -6   6  15        7.28       20.76      9.70 o 
  -5   6  15        6.97       16.43      9.49 o 
  -4   6  15      160.53      157.77     11.61 o 
  -3   6  15      126.20      120.22      8.80 o 
  -2   6  15       93.88       84.56      7.53 o 
  -1   6  15       20.06       21.08      4.87 o 
   0   6  15      276.93      282.56      8.89 o 
   1   6  15       19.69       21.45      4.96 o 
   2   6  15      101.93      101.17      7.21 o 
   3   6  15      129.62      101.22     10.68 o 
   4   6  15      164.65      161.79     13.36 o 
   5   6  15        9.45        5.69      8.58 o 
   6   6  15        6.28       11.70      8.84 o 
   7   6  15      160.78      149.62     15.00 o 
   8   6  15       37.71       52.86     11.85 o 
   9   6  15       22.56       49.49     12.84 o 
  -9   7  15       20.32       42.21     17.60 o 
  -8   7  15       90.07      109.58     23.64 o 
  -7   7  15       45.90       37.26     13.26 o 
  -6   7  15      340.05      309.66     20.19 o 
  -5   7  15      191.27      218.67     18.12 o 
  -4   7  15      246.95      274.47     14.03 o 
  -3   7  15       89.35       99.56      8.72 o 
  -2   7  15      269.70      256.28      9.67 o 
  -1   7  15      106.73       87.23      6.83 o 
   0   7  15      230.09      224.90     11.30 o 
   1   7  15      104.28       90.16      9.78 o 
   2   7  15      273.51      249.07     11.54 o 
   3   7  15       89.64       83.11     10.30 o 
   4   7  15      248.36      228.69     15.07 o 
   5   7  15      195.08      213.00     15.53 o 
   6   7  15      340.77      338.21     18.74 o 
   7   7  15       48.77       40.97      9.97 o 
   8   7  15       87.64       80.74     13.49 o 
   9   7  15       20.39       42.36     14.87 o 
  -9   8  15       25.18       65.77     32.21 o 
  -8   8  15       12.26       23.06     13.18 o 
  -7   8  15       33.94       39.26     13.26 o 
  -6   8  15        7.13       13.37     10.97 o 
  -5   8  15      202.84      196.71     14.91 o 
  -4   8  15      334.93      318.40     15.09 o 
  -3   8  15      360.44      366.44     13.52 o 
  -2   8  15       82.42       77.58      8.07 o 
  -1   8  15      161.23      184.94     12.56 o 
   0   8  15      241.37      225.61     11.77 o 
   1   8  15      158.20      153.73     10.62 o 
   2   8  15       84.00       98.30      9.15 o 
   3   8  15      361.95      375.10     16.75 o 
   4   8  15      341.42      317.49     16.79 o 
   5   8  15      204.06      220.94     15.51 o 
   6   8  15        7.59       13.61      8.38 o 
   7   8  15       35.65       43.76      9.41 o 
   8   8  15       11.48       35.23     11.51 o 
   9   8  15       25.92       64.91     15.03 o 
  -8   9  15       85.51      107.47     20.38 o 
  -7   9  15       31.46       45.71     13.52 o 
  -6   9  15      204.90      205.52     27.84 o 
  -5   9  15       36.34       30.25     10.89 o 
  -4   9  15      357.93      338.03     15.52 o 
  -3   9  15      238.36      254.46     13.57 o 
  -2   9  15      452.19      452.27     18.33 o 
  -1   9  15      579.93      594.37     17.72 o 
   0   9  15      383.69      345.58     14.16 o 
   1   9  15      581.83      569.86     19.22 o 
   2   9  15      455.28      459.59     16.43 o 
   3   9  15      237.55      236.72     15.04 o 
   4   9  15      364.73      372.07     18.09 o 
   5   9  15       37.46       36.72      9.88 o 
   6   9  15      204.81      236.29     15.15 o 
   7   9  15       33.64       44.99     10.62 o 
   8   9  15       84.52      119.72     18.35 o 
   9   9  15        5.21       14.45     15.20 o 
  -8  10  15        5.72       26.72     13.67 o 
  -7  10  15       65.06       81.71     15.42 o 
  -6  10  15       12.97       11.25     11.18 o 
  -5  10  15      134.69      133.34     15.66 o 
  -4  10  15        3.16       -6.14      7.89 o 
  -3  10  15      254.65      246.38     17.32 o 
  -2  10  15       54.09       47.51     11.85 o 
  -1  10  15      338.63      324.82     14.22 o 
   0  10  15     1579.58     1322.28     28.02 o 
   1  10  15      333.24      296.35     13.95 o 
   2  10  15       56.46       64.30      9.75 o 
   3  10  15      263.13      224.66     17.65 o 
   4  10  15        3.50        8.67      8.92 o 
   5  10  15      134.38      103.52     12.84 o 
   6  10  15       12.99       33.47     10.60 o 
   7  10  15       64.75       73.88     14.28 o 
   8  10  15        5.57        5.03     12.01 o 
  -8  11  15       33.80       23.65     13.47 o 
  -7  11  15       21.52       58.39     15.52 o 
  -6  11  15      130.54      143.71     17.59 o 
  -5  11  15      143.11      133.92     16.17 o 
  -4  11  15      278.15      264.30     15.14 o 
  -3  11  15       62.75       61.82     11.12 o 
  -2  11  15      205.11      190.77     14.31 o 
  -1  11  15      288.99      255.31     13.87 o 
   0  11  15      164.01      180.78     12.45 o 
   1  11  15      294.50      286.59     16.23 o 
   2  11  15      212.80      197.25     13.13 o 
   3  11  15       62.43       56.45     15.28 o 
   4  11  15      287.16      240.04     18.71 o 
   5  11  15      140.94      153.35     14.44 o 
   6  11  15      130.97      138.51     14.93 o 
   7  11  15       22.54       23.01     12.51 o 
   8  11  15       34.68       45.49     14.24 o 
  -8  12  15        0.90       29.48     27.22 o 
  -7  12  15       64.64       63.08     14.80 o 
  -6  12  15       32.39       41.68     14.01 o 
  -5  12  15       44.53       44.31     15.33 o 
  -4  12  15       64.81       87.71     12.41 o 
  -3  12  15      163.39      144.32     13.63 o 
  -2  12  15      104.58      125.99     13.10 o 
  -1  12  15      123.79      133.76     11.74 o 
   0  12  15      144.81      163.22     12.42 o 
   1  12  15      125.27      156.77     12.33 o 
   2  12  15      105.04      102.57     12.57 o 
   3  12  15      160.51      147.91     14.00 o 
   4  12  15       64.82       82.97     13.67 o 
   5  12  15       48.20       66.13     13.81 o 
   6  12  15       33.66       46.90     13.47 o 
   7  12  15       64.19       74.12     14.76 o 
   8  12  15        0.94       23.04     13.45 o 
  -7  13  15        2.69       10.71     12.53 o 
  -6  13  15       72.45       81.45     16.02 o 
  -5  13  15       35.49       29.24     15.72 o 
  -4  13  15       32.35       21.23     10.53 o 
  -3  13  15       93.13      115.38     13.07 o 
  -2  13  15       33.58       36.66      9.43 o 
  -1  13  15      188.08      199.58     13.42 o 
   0  13  15       73.48       67.11     10.05 o 
   1  13  15      190.54      196.78     13.48 o 
   2  13  15       32.49       48.19     10.34 o 
   3  13  15       94.12      114.27     13.58 o 
   4  13  15       32.34       37.68     10.95 o 
   5  13  15       34.44       19.64     12.73 o 
   6  13  15       73.11       68.56     14.48 o 
   7  13  15        2.91       23.10     14.75 o 
   8  13  15       25.52       41.38     23.41 o 
  -7  14  15       26.37       46.92     14.76 o 
  -6  14  15        3.75       -3.94     13.09 o 
  -5  14  15       76.15       99.27     14.65 o 
  -4  14  15       55.44       43.38     11.74 o 
  -3  14  15       34.23       56.32     11.87 o 
  -2  14  15       48.16       48.02      9.65 o 
  -1  14  15      209.85      193.06     12.30 o 
   0  14  15      605.07      567.14     20.09 o 
   1  14  15      208.60      221.99     15.86 o 
   2  14  15       47.83       60.62     11.61 o 
   3  14  15       33.85       47.37     10.92 o 
   4  14  15       55.14       66.04     12.66 o 
   5  14  15       78.54      102.57     15.70 o 
   6  14  15        4.10        2.64     12.72 o 
   7  14  15       26.12       55.21     15.73 o 
  -6  15  15      108.97      140.89     18.32 o 
  -5  15  15        1.12       -1.48     11.86 o 
  -4  15  15       19.31       12.86     10.90 o 
  -3  15  15        0.88       -9.30      9.30 o 
  -2  15  15      150.93      165.98     17.51 o 
  -1  15  15      243.43      234.83     13.86 o 
   0  15  15       91.72      105.54     16.16 o 
   1  15  15      245.56      227.21     16.59 o 
   2  15  15      148.55      141.36     14.68 o 
   3  15  15        0.96       -1.17     10.13 o 
   4  15  15       18.23        5.09     10.58 o 
   5  15  15        0.98       -1.00     13.16 o 
   6  15  15      108.14      123.50     17.77 o 
   7  15  15       18.89       14.41     16.10 o 
  -6  16  15        3.27       -3.75     10.92 o 
  -5  16  15       14.54       16.23     13.17 o 
  -4  16  15       11.22       -3.55     10.34 o 
  -3  16  15        7.00       -1.73      9.68 o 
  -2  16  15       92.53      106.95     13.29 o 
  -1  16  15      292.81      278.91     15.09 o 
   0  16  15       44.76       51.26      9.89 o 
   1  16  15      290.30      297.10     26.35 o 
   2  16  15       92.50       87.01     13.27 o 
   3  16  15        8.29        7.84     10.93 o 
   4  16  15       11.51        6.69     11.25 o 
   5  16  15       14.34       28.41     12.01 o 
   6  16  15        3.14       43.46     20.08 o 
  -6  17  15       55.89      103.88     34.25 o 
  -5  17  15       19.36       33.88     14.21 o 
  -4  17  15       11.82       13.30     11.78 o 
  -3  17  15        9.80       12.99     10.55 o 
  -2  17  15        3.38       15.49     11.70 o 
  -1  17  15       42.39       58.37     10.84 o 
   0  17  15        6.81       11.65      8.86 o 
   1  17  15       41.99       57.37     12.48 o 
   2  17  15        2.88        6.26      9.76 o 
   3  17  15        9.84       -9.82      9.82 o 
   4  17  15       11.41       25.72     10.86 o 
   5  17  15       19.87       48.09     15.32 o 
   6  17  15       56.09       63.73     24.95 o 
  -5  18  15        7.50        2.41     16.94 o 
  -4  18  15        6.17        9.11     12.65 o 
  -3  18  15        7.13       -5.69     11.70 o 
  -2  18  15       22.13       24.49     12.61 o 
  -1  18  15        3.54        3.71     10.62 o 
   0  18  15       81.90      110.15     13.05 o 
   1  18  15        3.30        6.42      8.96 o 
   2  18  15       22.39       21.14     10.10 o 
   3  18  15        6.46       22.45      9.95 o 
   4  18  15        6.49       -5.43     12.11 o 
   5  18  15        7.90       39.58     22.35 o 
  -4  19  15        9.47        9.18     13.48 o 
  -3  19  15       36.94       55.79     15.58 o 
  -2  19  15        4.87        2.17     11.90 o 
  -1  19  15       29.55       41.76     12.42 o 
   0  19  15        0.31       26.15     10.44 o 
   1  19  15       29.30       35.45     10.74 o 
   2  19  15        5.17       19.89     10.80 o 
   3  19  15       37.08       60.08     15.28 o 
   4  19  15        9.10       28.14     14.00 o 
   5  19  15       23.54       32.43     32.89 o 
  -4  20  15        9.83       31.10     18.34 o 
  -3  20  15        5.55       26.92     24.03 o 
  -2  20  15        4.43       27.95     12.92 o 
  -1  20  15        1.45       23.14     14.05 o 
   0  20  15        2.59       -4.27     11.55 o 
   1  20  15        1.55       -6.85     13.76 o 
   2  20  15        4.24       24.49     19.05 o 
   3  20  15        5.99       37.39     21.86 o 
  -2  21  15       14.05       42.64     32.66 o 
  -1  21  15       19.29       28.07     21.95 o 
   0  21  15       45.05       56.29     20.22 o 
   1  21  15       19.34       24.96     20.60 o 
   2  21  15       14.24       24.50     28.80 o 
   0   0  16      477.84      406.54     15.74 o 
   1   0  16       30.36       41.55      5.37 o 
   2   0  16      404.89      406.59     11.82 o 
   3   0  16        7.58        1.84      5.44 o 
   4   0  16        9.60       19.05      7.38 o 
   5   0  16      650.83      625.05     19.72 o 
   6   0  16      649.15      689.84     23.30 o 
   7   0  16       31.08       42.13     13.19 o 
   8   0  16        4.89        3.84      9.53 o 
   9   0  16       11.68       12.65     13.14 o 
  -9   1  16       40.66       61.08     13.81 o 
  -8   1  16       38.55       45.41     10.98 o 
  -7   1  16      325.71      317.45     17.31 o 
  -6   1  16     1016.91     1037.54     26.60 o 
  -5   1  16      590.19      581.84     18.99 o 
  -4   1  16       23.79       10.70      9.98 o 
  -3   1  16      227.63      236.85     10.99 o 
  -2   1  16     1021.65      969.69     17.12 o 
  -1   1  16     4572.43     4591.86     55.34 o 
   0   1  16    23915.93    25656.35    272.64 o 
   1   1  16     4558.08     4671.99     55.38 o 
   2   1  16     1018.16      964.72     16.88 o 
   3   1  16      227.73      208.68      9.44 o 
   4   1  16       23.94       15.18      7.01 o 
   5   1  16      594.91      583.93     19.06 o 
   6   1  16     1016.94     1037.13     32.04 o 
   7   1  16      327.73      341.08     17.20 o 
   8   1  16       37.83       34.50     11.45 o 
   9   1  16       41.29       23.56     14.39 o 
  -9   2  16        7.26       34.43     17.81 o 
  -8   2  16       33.30       34.89     12.86 o 
  -7   2  16       14.31       26.69      9.70 o 
  -6   2  16      170.24      180.19     13.45 o 
  -5   2  16      189.75      199.11     15.03 o 
  -4   2  16       15.05       10.66      7.93 o 
  -3   2  16      552.73      493.46     17.04 o 
  -2   2  16      293.47      265.26      9.31 o 
  -1   2  16     1232.56     1322.16     20.92 o 
   0   2  16      112.84      137.11      7.12 o 
   1   2  16     1227.40     1297.46     20.52 o 
   2   2  16      286.41      265.12      8.98 o 
   3   2  16      554.09      512.11     17.80 o 
   4   2  16       14.80       16.43      6.52 o 
   5   2  16      193.06      185.19     12.51 o 
   6   2  16      170.94      179.84     12.96 o 
   7   2  16       13.98       23.05     10.33 o 
   8   2  16       35.29       23.17     11.31 o 
   9   2  16        6.91       19.96     13.23 o 
  -9   3  16       63.26       91.22     14.55 o 
  -8   3  16        4.63       12.80      9.74 o 
  -7   3  16      151.68      131.41     13.18 o 
  -6   3  16      109.65      112.44     11.71 o 
  -5   3  16      720.11      679.57     22.94 o 
  -4   3  16        3.92        9.36      8.08 o 
  -3   3  16      115.38      101.73      9.02 o 
  -2   3  16      123.06      125.08      7.33 o 
  -1   3  16     1127.63     1029.14     18.07 o 
   0   3  16     2615.16     2872.65     37.12 o 
   1   3  16     1147.45     1088.21     18.07 o 
   2   3  16      119.85      116.44      6.54 o 
   3   3  16      115.78      118.35      8.49 o 
   4   3  16        3.31       10.96      6.44 o 
   5   3  16      727.62      716.43     19.00 o 
   6   3  16      109.65      109.85     12.64 o 
   7   3  16      152.81      145.61     14.78 o 
   8   3  16        4.25       20.27     12.34 o 
   9   3  16       63.52       82.98     16.36 o 
  -9   4  16        7.75       20.69     11.85 o 
  -8   4  16       48.74       66.70     11.60 o 
  -7   4  16       66.72       73.33     12.63 o 
  -6   4  16       99.99       98.95     12.54 o 
  -5   4  16        0.95       15.74      9.15 o 
  -4   4  16      104.44      112.33     11.55 o 
  -3   4  16       17.20       10.22      6.06 o 
  -2   4  16      174.88      202.55      9.04 o 
  -1   4  16      430.90      428.94     11.31 o 
   0   4  16      336.08      264.72      8.86 o 
   1   4  16      418.09      433.82     11.00 o 
   2   4  16      171.21      193.55     10.76 o 
   3   4  16       17.61       22.16      6.60 o 
   4   4  16      104.48       89.58      9.70 o 
   5   4  16        0.84        2.54      7.56 o 
   6   4  16      106.22      116.24     11.57 o 
   7   4  16       65.69       61.88     11.98 o 
   8   4  16       49.90       45.75     17.31 o 
   9   4  16        7.13       35.35     16.85 o 
  -9   5  16       26.89       25.81     15.88 o 
  -8   5  16        3.05       -1.59     10.82 o 
  -7   5  16        8.00       -0.41     12.09 o 
  -6   5  16      230.16      211.11     15.86 o 
  -5   5  16      518.05      505.81     20.65 o 
  -4   5  16       69.35       78.52      9.87 o 
  -3   5  16      234.16      243.27     11.76 o 
  -2   5  16       93.33       80.43      7.42 o 
  -1   5  16      118.13      136.44      7.35 o 
   0   5  16      244.11      243.80      8.56 o 
   1   5  16      135.27      163.73      7.21 o 
   2   5  16       92.48       79.28      7.12 o 
   3   5  16      235.42      243.52     15.47 o 
   4   5  16       70.69       70.04      9.43 o 
   5   5  16      525.79      531.61     18.73 o 
   6   5  16      228.21      245.45     17.00 o 
   7   5  16        8.29       13.02     10.19 o 
   8   5  16        3.10        4.80     11.77 o 
   9   5  16       27.07       40.07     13.61 o 
  -9   6  16        6.94       32.93     16.06 o 
  -8   6  16       68.44       51.79     14.27 o 
  -7   6  16       54.82       50.94     12.11 o 
  -6   6  16      203.07      213.87     16.26 o 
  -5   6  16      291.35      271.99     16.48 o 
  -4   6  16      497.16      458.70     16.75 o 
  -3   6  16       84.55       80.72      8.20 o 
  -2   6  16      391.77      382.28     13.59 o 
  -1   6  16      325.39      340.29     10.89 o 
   0   6  16     1790.95     1703.78     25.10 o 
   1   6  16      309.73      290.51     12.15 o 
   2   6  16      389.54      369.32     17.59 o 
   3   6  16       84.65       77.27     10.39 o 
   4   6  16      498.27      469.42     19.42 o 
   5   6  16      293.39      280.15     16.64 o 
   6   6  16      208.99      220.90     16.56 o 
   7   6  16       53.43       54.89     11.83 o 
   8   6  16       68.09       66.04     15.19 o 
   9   6  16        6.68        1.16     10.30 o 
  -9   7  16       43.45       51.01     24.95 o 
  -8   7  16       13.78       15.20     12.97 o 
  -7   7  16      116.05      129.30     25.37 o 
  -6   7  16      469.91      421.10     20.58 o 
  -5   7  16      191.41      187.13     14.58 o 
  -4   7  16      580.55      563.02     24.87 o 
  -3   7  16      252.14      270.40     11.93 o 
  -2   7  16      620.91      579.54     20.82 o 
  -1   7  16      853.43      826.00     17.90 o 
   0   7  16      410.14      442.61     14.87 o 
   1   7  16      837.18      777.59     19.66 o 
   2   7  16      617.02      587.27     16.98 o 
   3   7  16      253.82      254.01     14.65 o 
   4   7  16      585.51      593.41     21.47 o 
   5   7  16      194.33      212.11     15.37 o 
   6   7  16      467.75      455.35     21.16 o 
   7   7  16      116.98      138.03     14.90 o 
   8   7  16       13.11       21.48     12.33 o 
   9   7  16       43.15       55.73     14.51 o 
  -8   8  16       25.04       22.78     13.64 o 
  -7   8  16       71.47       69.24     14.45 o 
  -6   8  16      130.71      134.36     16.15 o 
  -5   8  16      302.85      255.91     16.49 o 
  -4   8  16       97.98      114.06     12.89 o 
  -3   8  16       10.32       11.10      7.90 o 
  -2   8  16      691.67      652.18     18.98 o 
  -1   8  16      450.57      418.76     19.47 o 
   0   8  16     1341.13     1319.35     27.07 o 
   1   8  16      444.17      435.00     17.35 o 
   2   8  16      687.74      635.62     19.47 o 
   3   8  16        9.98        4.82      8.67 o 
   4   8  16       95.52      113.79     12.40 o 
   5   8  16      306.13      275.13     16.91 o 
   6   8  16      134.94      132.89     14.24 o 
   7   8  16       69.27       56.72     10.59 o 
   8   8  16       24.82       32.58     11.35 o 
   9   8  16       20.73       37.45     16.95 o 
  -8   9  16       10.84       27.25     13.12 o 
  -7   9  16       56.18       54.41     14.34 o 
  -6   9  16       83.75      112.22     15.87 o 
  -5   9  16       95.20       67.71     13.54 o 
  -4   9  16      816.66      818.33     26.67 o 
  -3   9  16       94.62       98.99     10.72 o 
  -2   9  16      266.00      253.73     14.65 o 
  -1   9  16     1117.63     1080.10     24.53 o 
   0   9  16       11.37        7.90      7.37 o 
   1   9  16     1122.79     1067.53     24.86 o 
   2   9  16      268.49      277.45     15.05 o 
   3   9  16       96.11       84.53     11.19 o 
   4   9  16      819.09      835.53     25.67 o 
   5   9  16       98.37      109.26     12.82 o 
   6   9  16       84.62      119.42     13.77 o 
   7   9  16       56.83       55.72     11.94 o 
   8   9  16       10.45       -5.20     11.63 o 
  -8  10  16        0.55       21.46     15.45 o 
  -7  10  16        9.47       -5.89     11.19 o 
  -6  10  16       31.72       43.78     13.34 o 
  -5  10  16       10.48        1.17     15.82 o 
  -4  10  16      255.85      225.68     17.71 o 
  -3  10  16      245.74      230.58     14.61 o 
  -2  10  16      412.61      380.80     17.99 o 
  -1  10  16      478.48      451.30     16.46 o 
   0  10  16      170.79      170.30     13.61 o 
   1  10  16      475.56      376.87     15.95 o 
   2  10  16      405.45      374.10     15.93 o 
   3  10  16      247.46      238.02     19.38 o 
   4  10  16      257.10      232.85     19.28 o 
   5  10  16       11.75       32.76     10.07 o 
   6  10  16       33.24       36.18     10.73 o 
   7  10  16        9.09       21.22     10.86 o 
   8  10  16        0.54       15.65     12.76 o 
  -8  11  16        0.96       17.08     13.82 o 
  -7  11  16       19.30       31.90     13.58 o 
  -6  11  16       33.33       58.85     14.02 o 
  -5  11  16      104.33      104.75     15.35 o 
  -4  11  16      421.08      437.58     25.42 o 
  -3  11  16       26.65        7.03      9.20 o 
  -2  11  16      230.40      216.95     15.26 o 
  -1  11  16      368.60      374.10     22.14 o 
   0  11  16      319.93      273.40     14.38 o 
   1  11  16      361.83      385.18     16.47 o 
   2  11  16      227.62      230.23     13.70 o 
   3  11  16       26.65       32.83     10.96 o 
   4  11  16      424.42      451.53     23.57 o 
   5  11  16      105.20       83.26     14.62 o 
   6  11  16       34.05       41.24     11.09 o 
   7  11  16       19.14       46.98     13.16 o 
   8  11  16        0.92        7.58     14.44 o 
  -8  12  16        3.39       24.04     26.99 o 
  -7  12  16        9.44       12.96     12.19 o 
  -6  12  16       11.84       15.47     12.40 o 
  -5  12  16        1.98       -5.56     10.47 o 
  -4  12  16      648.04      612.06     29.80 o 
  -3  12  16       23.25       12.59      9.55 o 
  -2  12  16      535.72      484.32     24.32 o 
  -1  12  16      657.61      637.25     20.20 o 
   0  12  16      102.95       96.66     11.50 o 
   1  12  16      657.88      677.64     21.20 o 
   2  12  16      531.68      525.63     21.25 o 
   3  12  16       22.70       21.84      9.86 o 
   4  12  16      652.19      597.38     27.14 o 
   5  12  16        1.46       20.97     11.86 o 
   6  12  16       11.86       22.06     13.09 o 
   7  12  16        9.22       30.65     15.02 o 
   8  12  16        3.21        4.08     52.73 o 
  -7  13  16       38.93       50.83     14.75 o 
  -6  13  16       15.58        8.61     11.64 o 
  -5  13  16       61.32       54.58     13.84 o 
  -4  13  16      126.35      140.52     14.72 o 
  -3  13  16      107.15      106.43     13.22 o 
  -2  13  16      330.22      366.02     31.34 o 
  -1  13  16      401.07      374.32     20.22 o 
   0  13  16        2.15        3.10      8.22 o 
   1  13  16      399.63      374.75     16.89 o 
   2  13  16      329.96      344.80     20.07 o 
   3  13  16      109.78      101.01     13.37 o 
   4  13  16      131.07      162.46     24.13 o 
   5  13  16       59.17       76.34     14.28 o 
   6  13  16       15.76       15.09     12.50 o 
   7  13  16       38.89       40.66     16.46 o 
  -7  14  16       32.94       72.38     22.35 o 
  -6  14  16       22.78       44.93     15.97 o 
  -5  14  16       60.66       35.19     13.37 o 
  -4  14  16       52.54       61.47     12.35 o 
  -3  14  16      173.11      179.05     16.70 o 
  -2  14  16       23.47       34.27     14.52 o 
  -1  14  16      168.51      180.40     13.72 o 
   0  14  16      176.79      175.36     13.44 o 
   1  14  16      173.72      156.46     14.27 o 
   2  14  16       21.50       30.28     10.24 o 
   3  14  16      172.71      191.59     16.49 o 
   4  14  16       54.89       80.30     12.80 o 
   5  14  16       62.21       74.79     18.68 o 
   6  14  16       22.34       32.45     13.98 o 
   7  14  16       33.35       74.42     17.87 o 
  -6  15  16       19.19       56.13     16.83 o 
  -5  15  16        9.28       14.06     12.52 o 
  -4  15  16       88.75      100.98     14.13 o 
  -3  15  16        7.52        0.82     10.27 o 
  -2  15  16       30.84       44.23     11.33 o 
  -1  15  16      102.13      109.85     11.02 o 
   0  15  16       15.96       23.26      9.03 o 
   1  15  16      102.67       98.77     13.16 o 
   2  15  16       32.88       34.33     13.39 o 
   3  15  16        7.35        4.60     14.96 o 
   4  15  16       91.94      107.16     15.12 o 
   5  15  16        8.81        6.68     12.39 o 
   6  15  16       19.29       49.63     14.38 o 
   7  15  16       10.40       15.89     51.03 o 
  -6  16  16       21.04       18.21     15.86 o 
  -5  16  16       44.56       44.71     22.36 o 
  -4  16  16        2.39        5.62     11.15 o 
  -3  16  16       18.64       24.13     11.22 o 
  -2  16  16       17.31       13.73     11.51 o 
  -1  16  16        3.01       -1.70      8.47 o 
   0  16  16        8.63        4.54      8.60 o 
   1  16  16        2.93       -9.70      9.70 o 
   2  16  16       16.75       -0.15      9.53 o 
   3  16  16       18.95       16.67     10.92 o 
   4  16  16        2.50       -0.56     11.45 o 
   5  16  16       45.98       56.04     16.50 o 
   6  16  16       20.96       36.44     17.74 o 
  -5  17  16        0.28       15.74     14.11 o 
  -4  17  16       20.85       33.14     11.77 o 
  -3  17  16       29.23       44.16     12.60 o 
  -2  17  16       34.89       22.64     11.53 o 
  -1  17  16       37.37       37.77     11.65 o 
   0  17  16        0.93        3.69      8.50 o 
   1  17  16       36.32       39.48     10.66 o 
   2  17  16       36.66       41.80     11.59 o 
   3  17  16       27.69       37.06     11.73 o 
   4  17  16       21.45       34.48     12.85 o 
   5  17  16        0.23       12.06     13.33 o 
   6  17  16        0.89       31.39     17.33 o 
  -5  18  16       13.52       20.32     16.86 o 
  -4  18  16       31.20       54.00     13.32 o 
  -3  18  16        0.10        4.60     12.42 o 
  -2  18  16       17.30       28.93     14.11 o 
  -1  18  16        7.00       20.20     14.95 o 
   0  18  16       39.97       34.28     10.59 o 
   1  18  16        6.60       25.23     10.35 o 
   2  18  16       17.21       40.75     10.74 o 
   3  18  16        0.06        4.51     11.33 o 
   4  18  16       30.69       26.01     12.87 o 
   5  18  16       14.10       17.71     16.87 o 
  -4  19  16       31.23       72.99     16.18 o 
  -3  19  16       16.09       34.70     20.76 o 
  -2  19  16       12.37       37.26     13.80 o 
  -1  19  16       10.62       10.68     11.40 o 
   0  19  16        4.38       18.13     11.01 o 
   1  19  16       10.11        6.02     15.20 o 
   2  19  16       12.58       27.99     10.60 o 
   3  19  16       15.18       14.98     11.66 o 
   4  19  16       31.30       34.93     34.25 o 
  -3  20  16       24.57       18.64     13.66 o 
  -2  20  16        7.79       23.43     13.20 o 
  -1  20  16        8.92       40.20     13.87 o 
   0  20  16        8.97       -0.77     10.17 o 
   1  20  16        9.39        8.12     14.50 o 
   2  20  16        7.39       14.55     13.27 o 
   3  20  16       24.23        9.98     29.94 o 
  -2  21  16        7.08      -14.29     26.54 o 
  -1  21  16        1.34       35.38     29.94 o 
   0  21  16        6.99       23.59     25.18 o 
   1  21  16        1.23       -8.97     16.68 o 
   2  21  16        7.42       26.08     29.94 o 
   1   0  17     2003.67     2121.03     29.68 o 
   2   0  17       87.09       96.85      6.82 o 
   3   0  17       29.33       21.82      6.16 o 
   4   0  17     1526.56     1497.99     32.83 o 
   5   0  17      411.72      413.27     16.90 o 
   6   0  17      397.14      400.51     17.58 o 
   7   0  17      519.52      485.36     20.29 o 
   8   0  17       22.78       25.35     10.37 o 
   9   0  17        1.67        5.23     13.26 o 
  -9   1  17       74.32       81.93     16.96 o 
  -8   1  17       60.95       75.88     12.32 o 
  -7   1  17      140.15      120.12     18.28 o 
  -6   1  17      694.26      635.40     21.16 o 
  -5   1  17      978.30      973.27     24.65 o 
  -4   1  17       61.68       65.68     10.11 o 
  -3   1  17      296.02      318.59     11.69 o 
  -2   1  17     1393.46     1390.65     22.40 o 
  -1   1  17     1857.43     2007.34     28.36 o 
   0   1  17        7.34       27.83      5.70 o 
   1   1  17     1861.33     1973.01     28.15 o 
   2   1  17     1381.25     1369.52     24.05 o 
   3   1  17      299.90      310.11     11.65 o 
   4   1  17       61.83       68.02      8.48 o 
   5   1  17      991.98      975.33     27.51 o 
   6   1  17      693.60      654.86     20.98 o 
   7   1  17      139.96      161.92     13.73 o 
   8   1  17       59.64       75.10     13.67 o 
   9   1  17       74.41       64.14     15.17 o 
  -9   2  17       37.28       64.95     13.61 o 
  -8   2  17       33.14       34.86     10.62 o 
  -7   2  17      225.86      212.71     15.34 o 
  -6   2  17      563.61      518.96     19.90 o 
  -5   2  17       31.81       33.81      9.92 o 
  -4   2  17     1244.67     1080.02     31.26 o 
  -3   2  17      154.71      136.49      9.18 o 
  -2   2  17      979.77     1057.88     19.18 o 
  -1   2  17      457.96      436.28     11.54 o 
   0   2  17      548.44      529.73     12.62 o 
   1   2  17      449.99      442.75     11.52 o 
   2   2  17      990.08     1057.06     27.39 o 
   3   2  17      159.06      171.39     10.49 o 
   4   2  17     1256.59     1163.82     23.55 o 
   5   2  17       32.90       28.13      8.08 o 
   6   2  17      559.96      518.86     21.70 o 
   7   2  17      227.40      228.59     20.42 o 
   8   2  17       32.54       48.54     12.40 o 
   9   2  17       37.37       31.33     17.65 o 
  -9   3  17       43.11       38.60     12.79 o 
  -8   3  17       90.95       90.39     12.63 o 
  -7   3  17       96.83       88.62     11.80 o 
  -6   3  17        3.43        8.92      9.44 o 
  -5   3  17      603.93      548.98     20.96 o 
  -4   3  17      121.04      109.02     11.81 o 
  -3   3  17      389.77      369.57     14.26 o 
  -2   3  17      243.20      239.27      9.28 o 
  -1   3  17       22.91       29.44      5.40 o 
   0   3  17      289.60      284.00      9.38 o 
   1   3  17       25.82       38.71      5.36 o 
   2   3  17      232.47      223.63      9.68 o 
   3   3  17      393.73      401.32     14.25 o 
   4   3  17      121.55      137.90      9.81 o 
   5   3  17      615.18      567.81     19.54 o 
   6   3  17        2.37        6.36      8.14 o 
   7   3  17       96.14       89.80     15.60 o 
   8   3  17       87.80       45.50     14.14 o 
   9   3  17       43.16       64.62     19.42 o 
  -9   4  17       93.47      101.13     16.81 o 
  -8   4  17       29.01       36.41     11.99 o 
  -7   4  17       85.74       58.02     15.51 o 
  -6   4  17      117.67      128.63     14.07 o 
  -5   4  17       45.93       37.23     10.30 o 
  -4   4  17     1056.46     1024.91     27.33 o 
  -3   4  17      180.45      183.45     11.38 o 
  -2   4  17      294.82      309.81     10.43 o 
  -1   4  17      640.53      630.00     15.13 o 
   0   4  17     1182.62     1144.45     19.29 o 
   1   4  17      617.56      611.39     13.49 o 
   2   4  17      301.50      295.73     10.64 o 
   3   4  17      180.90      175.60     10.91 o 
   4   4  17     1051.34     1008.00     24.47 o 
   5   4  17       45.15       42.49      8.99 o 
   6   4  17      120.30      126.29     12.15 o 
   7   4  17       85.42       79.03     17.02 o 
   8   4  17       28.95       30.38     14.84 o 
   9   4  17       92.78       90.05     20.68 o 
  -9   5  17       50.29       82.09     26.62 o 
  -8   5  17       50.97       44.44     12.49 o 
  -7   5  17       14.89       32.45     11.09 o 
  -6   5  17       64.17       71.22     14.02 o 
  -5   5  17      337.89      321.07     17.32 o 
  -4   5  17      405.78      380.81     17.69 o 
  -3   5  17      577.90      563.60     21.06 o 
  -2   5  17      110.25      101.25      7.46 o 
  -1   5  17      272.65      284.13      9.91 o 
   0   5  17     1142.35     1079.75     18.79 o 
   1   5  17      278.90      285.59      9.52 o 
   2   5  17      115.06      117.53      9.37 o 
   3   5  17      577.19      570.61     17.48 o 
   4   5  17      406.86      387.76     18.04 o 
   5   5  17      336.81      302.35     17.29 o 
   6   5  17       68.01       73.69     12.52 o 
   7   5  17       14.81       20.05     10.70 o 
   8   5  17       49.37       44.71     14.28 o 
   9   5  17       50.67       71.49     13.02 o 
  -9   6  17       41.58       22.84     18.99 o 
  -8   6  17       21.88       36.14     14.00 o 
  -7   6  17      159.39      144.19     15.14 o 
  -6   6  17       36.08       51.75     11.45 o 
  -5   6  17       79.55       79.11     13.36 o 
  -4   6  17      869.72      836.11     30.52 o 
  -3   6  17       67.62       69.74      8.39 o 
  -2   6  17      507.78      457.81     15.92 o 
  -1   6  17     1543.90     1538.61     24.75 o 
   0   6  17     1300.36     1298.66     42.00 o 
   1   6  17     1556.76     1571.79     29.27 o 
   2   6  17      514.80      494.08     17.82 o 
   3   6  17       63.33       66.00     10.31 o 
   4   6  17      876.97      794.67     24.97 o 
   5   6  17       83.37       83.78     11.82 o 
   6   6  17       38.32       35.02     11.06 o 
   7   6  17      164.70      168.27     16.04 o 
   8   6  17       21.75       43.03     14.43 o 
   9   6  17       41.03       27.81     15.61 o 
  -9   7  17       57.83      176.91     40.14 o 
  -8   7  17       26.63       39.14     14.25 o 
  -7   7  17        8.33       13.96     10.60 o 
  -6   7  17      153.20      177.77     15.34 o 
  -5   7  17      234.29      234.31     15.77 o 
  -4   7  17      348.39      314.87     24.53 o 
  -3   7  17      948.75      918.79     20.97 o 
  -2   7  17      527.68      514.63     16.99 o 
  -1   7  17      277.85      283.47     13.09 o 
   0   7  17      406.86      374.89     14.66 o 
   1   7  17      276.52      272.12     12.51 o 
   2   7  17      534.48      531.87     16.78 o 
   3   7  17      943.34      913.48     30.11 o 
   4   7  17      350.36      343.56     18.85 o 
   5   7  17      233.36      224.73     16.08 o 
   6   7  17      152.78      163.22     15.26 o 
   7   7  17        8.32       10.33      9.89 o 
   8   7  17       27.45       42.17     12.08 o 
   9   7  17       57.99       59.30     17.97 o 
  -9   8  17       37.19       73.71     30.85 o 
  -8   8  17       16.87        9.34     18.06 o 
  -7   8  17      109.46      106.74     16.18 o 
  -6   8  17        0.95       -9.21      9.21 o 
  -5   8  17       40.61       40.99     11.73 o 
  -4   8  17      552.79      497.85     20.95 o 
  -3   8  17       93.01       86.35     10.29 o 
  -2   8  17       86.43      124.30     10.89 o 
  -1   8  17      248.74      247.38     13.49 o 
   0   8  17      548.03      597.96     19.47 o 
   1   8  17      255.12      266.56     15.34 o 
   2   8  17       88.69      127.19     12.03 o 
   3   8  17       96.79      107.61     12.04 o 
   4   8  17      558.82      530.48     20.85 o 
   5   8  17       43.45       56.32     10.96 o 
   6   8  17        1.33       17.33     10.13 o 
   7   8  17      112.66      125.83     14.05 o 
   8   8  17       16.41       11.50     13.03 o 
   9   8  17       37.47       44.13     21.50 o 
  -8   9  17       33.21       20.19     14.19 o 
  -7   9  17        0.44      -12.83     13.49 o 
  -6   9  17      268.89      260.72     20.78 o 
  -5   9  17      204.95      204.56     21.97 o 
  -4   9  17       16.21        4.46      9.05 o 
  -3   9  17      241.52      253.05     14.13 o 
  -2   9  17      231.44      207.41     12.95 o 
  -1   9  17      170.45      163.32     11.53 o 
   0   9  17       12.58       10.71      8.07 o 
   1   9  17      171.90      159.70     13.77 o 
   2   9  17      240.73      235.36     14.74 o 
   3   9  17      235.87      203.89     17.36 o 
   4   9  17       16.91       33.64      9.95 o 
   5   9  17      208.74      185.55     15.55 o 
   6   9  17      265.76      257.69     18.03 o 
   7   9  17        0.42        3.71     10.27 o 
   8   9  17       34.08       50.80     14.75 o 
  -8  10  17       21.99       45.37     14.25 o 
  -7  10  17       51.03       67.29     21.17 o 
  -6  10  17        2.36        2.78     11.69 o 
  -5  10  17       64.49       79.18     14.67 o 
  -4  10  17      124.54      117.05     14.10 o 
  -3  10  17      213.94      210.83     13.60 o 
  -2  10  17       17.34       25.24      8.97 o 
  -1  10  17      249.66      265.48     14.61 o 
   0  10  17      324.31      316.11     14.99 o 
   1  10  17      241.57      229.35     13.79 o 
   2  10  17       16.38       14.77      8.95 o 
   3  10  17      209.32      195.64     17.07 o 
   4  10  17      127.31      143.74     16.34 o 
   5  10  17       64.48       67.41     11.68 o 
   6  10  17        2.91       16.35      9.98 o 
   7  10  17       50.40       84.75     18.13 o 
   8  10  17       22.76       27.88     21.14 o 
  -8  11  17       19.01       33.79     27.90 o 
  -7  11  17       14.32       43.76     13.55 o 
  -6  11  17       77.16       72.34     15.20 o 
  -5  11  17       44.75       80.05     14.86 o 
  -4  11  17      261.35      236.72     16.94 o 
  -3  11  17      202.91      178.39     13.42 o 
  -2  11  17      198.71      206.00     15.42 o 
  -1  11  17     1026.78      996.13     28.74 o 
   0  11  17      107.30      115.85     11.49 o 
   1  11  17     1029.63     1012.84     25.69 o 
   2  11  17      200.70      214.14     13.73 o 
   3  11  17      195.46      155.50     16.12 o 
   4  11  17      260.17      241.51     19.32 o 
   5  11  17       43.97       40.99     12.77 o 
   6  11  17       75.79       90.15     15.51 o 
   7  11  17       14.87       57.47     12.57 o 
   8  11  17       19.43       40.75     16.73 o 
  -7  12  17        9.75       24.38     15.06 o 
  -6  12  17       20.85       34.23     13.28 o 
  -5  12  17      114.91      132.71     19.02 o 
  -4  12  17       86.64       96.68     13.69 o 
  -3  12  17      271.85      299.12     17.71 o 
  -2  12  17       42.54       32.86      9.97 o 
  -1  12  17       85.65       93.46     10.88 o 
   0  12  17      678.38      625.34     20.44 o 
   1  12  17       83.19       58.24     10.11 o 
   2  12  17       41.19       38.00     12.74 o 
   3  12  17      266.21      258.68     19.63 o 
   4  12  17       90.02       99.77     15.20 o 
   5  12  17      116.16      142.21     17.23 o 
   6  12  17       20.87       29.53     13.24 o 
   7  12  17        9.51       28.49     15.30 o 
   8  12  17       29.16        6.12     27.90 o 
  -7  13  17       28.49       27.62     13.75 o 
  -6  13  17       17.01       17.78     11.90 o 
  -5  13  17      103.05       96.48     19.18 o 
  -4  13  17       68.01       67.76     12.62 o 
  -3  13  17        2.49        1.87      9.72 o 
  -2  13  17       37.21       44.66     10.75 o 
  -1  13  17      156.13      155.25     12.81 o 
   0  13  17      164.92      163.42     12.82 o 
   1  13  17      157.36      155.70     14.32 o 
   2  13  17       35.51       45.28     10.70 o 
   3  13  17        1.95        6.05     11.79 o 
   4  13  17       68.18       56.27     13.26 o 
   5  13  17      100.73      105.71     24.85 o 
   6  13  17       17.33       35.48     13.55 o 
   7  13  17       29.28       23.07     18.67 o 
  -6  14  17       15.49       40.15     13.60 o 
  -5  14  17       44.10       56.32     14.47 o 
  -4  14  17       30.65       32.58     13.58 o 
  -3  14  17       96.85       88.65     13.04 o 
  -2  14  17       93.56      112.34     13.75 o 
  -1  14  17       25.98       18.09      9.66 o 
   0  14  17        5.79        6.85      8.12 o 
   1  14  17       25.98        5.43      9.00 o 
   2  14  17       94.27      112.32     14.03 o 
   3  14  17       99.50       90.47     13.60 o 
   4  14  17       31.33       33.53     13.38 o 
   5  14  17       46.04       33.92     13.20 o 
   6  14  17       15.09       40.93     23.63 o 
   7  14  17        9.95       40.27     16.65 o 
  -6  15  17       15.93        4.99     12.61 o 
  -5  15  17       14.52        8.48     12.40 o 
  -4  15  17       11.58       -6.55     10.21 o 
  -3  15  17       19.86        9.53     10.27 o 
  -2  15  17       87.62      110.55     13.86 o 
  -1  15  17       46.43       51.97     10.61 o 
   0  15  17       45.49       66.43     14.69 o 
   1  15  17       47.14       47.30     11.96 o 
   2  15  17       88.65       98.57     14.50 o 
   3  15  17       20.97       21.86     14.05 o 
   4  15  17       11.99       10.31     10.48 o 
   5  15  17       14.88        9.27     12.15 o 
   6  15  17       17.05       25.05     14.29 o 
  -6  16  17        5.25        4.08     26.76 o 
  -5  16  17       17.00       20.76     12.83 o 
  -4  16  17       16.59       30.89     12.99 o 
  -3  16  17       77.82       91.97     16.41 o 
  -2  16  17       12.50       18.91     10.86 o 
  -1  16  17        1.88        4.43      8.74 o 
   0  16  17      140.60      130.00     14.58 o 
   1  16  17        1.82        3.52      9.77 o 
   2  16  17       12.36       15.17     11.95 o 
   3  16  17       79.64       71.33     15.32 o 
   4  16  17       16.96       23.45     11.78 o 
   5  16  17       17.77       15.23     13.03 o 
   6  16  17        4.85        9.76     14.24 o 
  -5  17  17        8.23        5.46     13.11 o 
  -4  17  17       21.90       16.23     11.70 o 
  -3  17  17        6.41        6.00     11.08 o 
  -2  17  17       52.82       56.67     12.70 o 
  -1  17  17        8.91        9.51     10.36 o 
   0  17  17      167.26      199.86     15.43 o 
   1  17  17        8.51       10.57     12.81 o 
   2  17  17       53.16       33.21     11.88 o 
   3  17  17        7.04       14.83     11.92 o 
   4  17  17       22.49       25.43     12.09 o 
   5  17  17        8.54       10.31     13.32 o 
  -5  18  17        3.84       40.37     26.99 o 
  -4  18  17        0.69        5.03     17.76 o 
  -3  18  17       23.32        6.78     16.94 o 
  -2  18  17        6.56       13.45     13.34 o 
  -1  18  17       24.05       55.87     12.56 o 
   0  18  17        3.02       12.09      9.82 o 
   1  18  17       24.34       43.43     11.27 o 
   2  18  17        6.81       15.64     11.44 o 
   3  18  17       23.61       12.68     11.30 o 
   4  18  17        0.72        8.68     11.74 o 
   5  18  17        3.74       59.02     19.31 o 
  -4  19  17       47.39       64.29     32.38 o 
  -3  19  17        0.56       31.72     13.89 o 
  -2  19  17        1.42        4.50     12.12 o 
  -1  19  17        0.31       -4.10     20.53 o 
   0  19  17       74.21       96.78     13.72 o 
   1  19  17        0.36        6.62      9.40 o 
   2  19  17        1.41        1.40      9.46 o 
   3  19  17        0.59        7.66     10.68 o 
   4  19  17       47.03      -19.05     31.07 o 
  -3  20  17       41.75       77.05     19.04 o 
  -2  20  17       29.17       22.30     13.94 o 
  -1  20  17        4.18       13.25     13.40 o 
   0  20  17       25.77       35.87     12.67 o 
   1  20  17        4.28       14.80     10.62 o 
   2  20  17       29.36       40.57     19.22 o 
  -1  21  17       16.18       11.79     31.07 o 
   0  21  17        3.68        2.23     43.21 o 
   1  21  17       16.56       59.44     23.47 o 
   0   0  18       71.55       61.97      8.84 o 
   1   0  18      388.00      352.62     10.94 o 
   2   0  18      126.01      124.05      8.43 o 
   3   0  18       90.73       89.73      8.18 o 
   4   0  18      249.86      247.92     13.31 o 
   5   0  18       67.71       66.79     10.22 o 
   6   0  18      237.32      227.45     14.69 o 
   7   0  18       32.09       29.49     10.50 o 
   8   0  18        3.15        3.53     10.57 o 
   9   0  18       59.85       61.49     16.23 o 
  -9   1  18        0.65       12.28     13.78 o 
  -8   1  18       21.22       35.35     10.67 o 
  -7   1  18       19.88        5.28      9.57 o 
  -6   1  18      382.04      354.16     17.29 o 
  -5   1  18       10.05        8.53      9.22 o 
  -4   1  18      913.17      802.88     23.93 o 
  -3   1  18      506.68      485.92     14.55 o 
  -2   1  18      706.06      680.90     14.94 o 
  -1   1  18      407.28      462.29     12.23 o 
   0   1  18       81.92       85.66      6.83 o 
   1   1  18      413.77      486.69     12.40 o 
   2   1  18      690.04      663.19     16.13 o 
   3   1  18      513.89      490.41     16.08 o 
   4   1  18      900.80      823.69     21.74 o 
   5   1  18       10.02       24.35      7.93 o 
   6   1  18      381.48      389.65     17.39 o 
   7   1  18       19.97        4.44     10.76 o 
   8   1  18       21.01       10.28     12.01 o 
   9   1  18        0.62        7.67     13.90 o 
  -9   2  18       48.16       17.53     13.96 o 
  -8   2  18        9.49        8.38      9.88 o 
  -7   2  18        0.52       12.19      9.14 o 
  -6   2  18      101.71       98.06     12.47 o 
  -5   2  18      113.98      103.24     12.21 o 
  -4   2  18      624.75      623.30     21.41 o 
  -3   2  18      703.65      647.92     16.62 o 
  -2   2  18      802.83      863.72     27.88 o 
  -1   2  18       55.60       72.48      6.56 o 
   0   2  18      265.86      298.66     10.00 o 
   1   2  18       52.09       63.58      6.37 o 
   2   2  18      816.83      895.44     21.52 o 
   3   2  18      675.52      630.44     18.12 o 
   4   2  18      623.51      608.36     17.50 o 
   5   2  18      113.80      105.82     10.11 o 
   6   2  18       99.56       80.07     14.34 o 
   7   2  18        0.53       -3.54      9.15 o 
   8   2  18        9.12       15.35     11.66 o 
   9   2  18       48.39       69.15     16.54 o 
  -9   3  18        6.01       19.09     12.12 o 
  -8   3  18       12.16        2.25      9.86 o 
  -7   3  18       35.08       38.61     11.39 o 
  -6   3  18      148.40      167.82     18.92 o 
  -5   3  18      364.25      363.04     17.91 o 
  -4   3  18      287.24      276.64     15.46 o 
  -3   3  18      122.03      124.98      9.86 o 
  -2   3  18     1101.59     1060.56     22.16 o 
  -1   3  18      145.51      155.92     10.47 o 
   0   3  18     1124.12     1111.27     19.40 o 
   1   3  18      149.36      155.69      7.89 o 
   2   3  18     1077.26      968.07     19.93 o 
   3   3  18      133.28      136.84     10.30 o 
   4   3  18      281.39      247.20     13.79 o 
   5   3  18      366.35      352.47     20.61 o 
   6   3  18      144.65      148.88     12.79 o 
   7   3  18       34.01       41.75     11.59 o 
   8   3  18       12.05       22.26     12.72 o 
   9   3  18        5.94       27.49     17.35 o 
  -9   4  18       18.84       55.41     15.87 o 
  -8   4  18       11.22       24.18     12.00 o 
  -7   4  18       12.26       11.29     10.30 o 
  -6   4  18       52.80       45.76     10.82 o 
  -5   4  18       18.85       11.03      9.21 o 
  -4   4  18     1264.49     1212.07     30.36 o 
  -3   4  18     1715.78     1655.69     40.87 o 
  -2   4  18      893.26      849.92     17.32 o 
  -1   4  18       63.94       69.91      6.66 o 
   0   4  18      414.86      402.43     11.48 o 
   1   4  18       65.07       62.53      6.23 o 
   2   4  18      897.20      850.25     21.12 o 
   3   4  18     1702.62     1642.60     31.58 o 
   4   4  18     1267.93     1220.01     27.50 o 
   5   4  18       19.75       14.69      8.26 o 
   6   4  18       51.10       76.49     11.95 o 
   7   4  18       12.78       12.52     10.14 o 
   8   4  18       10.77       -3.00     10.30 o 
   9   4  18       18.99       18.65     21.56 o 
  -9   5  18        0.11      -19.05     19.05 o 
  -8   5  18        6.52       15.46     12.77 o 
  -7   5  18       64.91       59.00     12.76 o 
  -6   5  18       13.59       12.10      9.82 o 
  -5   5  18       45.42       49.94     10.88 o 
  -4   5  18       81.02       87.65     11.82 o 
  -3   5  18       41.03       36.40      8.33 o 
  -2   5  18      846.59      804.27     17.07 o 
  -1   5  18      252.17      237.15      9.56 o 
   0   5  18        1.04       -3.80      4.68 o 
   1   5  18      243.35      215.97      9.85 o 
   2   5  18      836.78      820.69     22.90 o 
   3   5  18       39.07       48.12     10.46 o 
   4   5  18       86.55       87.88     11.74 o 
   5   5  18       46.06       31.95      9.89 o 
   6   5  18       12.61        9.40      9.31 o 
   7   5  18       64.35       79.44     14.65 o 
   8   5  18        6.84       -4.03     11.54 o 
   9   5  18        0.10       26.61     22.02 o 
  -9   6  18        0.70       54.28     19.06 o 
  -8   6  18        4.75      -10.76     12.85 o 
  -7   6  18        0.30        7.26     10.48 o 
  -6   6  18       50.70       57.02     11.73 o 
  -5   6  18      259.33      241.00     16.05 o 
  -4   6  18      494.96      480.05     27.45 o 
  -3   6  18     1853.15     1763.61     40.13 o 
  -2   6  18      673.16      681.97     15.87 o 
  -1   6  18      843.28      745.91     22.87 o 
   0   6  18      212.03      197.14     11.62 o 
   1   6  18      844.22      799.92     19.95 o 
   2   6  18      667.81      667.71     21.15 o 
   3   6  18     1840.30     1738.33     41.89 o 
   4   6  18      501.38      510.55     20.60 o 
   5   6  18      262.09      250.81     16.60 o 
   6   6  18       52.19       46.73     10.93 o 
   7   6  18        0.38        4.89     10.32 o 
   8   6  18        4.94       19.36     12.51 o 
   9   6  18        0.70       -0.67     15.05 o 
  -9   7  18       26.17      100.25     30.85 o 
  -8   7  18        8.34        5.99     12.38 o 
  -7   7  18       54.66       62.72     13.13 o 
  -6   7  18       36.24       38.50     10.68 o 
  -5   7  18       48.85       34.57     10.60 o 
  -4   7  18       71.44       68.41     11.20 o 
  -3   7  18      252.19      261.61     15.99 o 
  -2   7  18      555.34      533.97     15.75 o 
  -1   7  18      978.16      945.53     22.92 o 
   0   7  18      657.78      675.07     18.87 o 
   1   7  18      979.21      980.35     22.68 o 
   2   7  18      547.48      538.01     22.88 o 
   3   7  18      241.39      228.67     15.02 o 
   4   7  18       66.70       49.61     10.57 o 
   5   7  18       47.42       45.42     13.66 o 
   6   7  18       37.48       30.51     11.10 o 
   7   7  18       55.38       72.76     12.83 o 
   8   7  18        8.56       30.30     10.66 o 
   9   7  18       26.05       33.34     21.32 o 
  -8   8  18       10.02        0.25     16.76 o 
  -7   8  18       15.01       25.58     12.78 o 
  -6   8  18        1.98        0.52     11.73 o 
  -5   8  18       81.92       65.93     14.80 o 
  -4   8  18      149.86      160.12     14.02 o 
  -3   8  18      203.24      201.36     12.81 o 
  -2   8  18      938.29      981.38     24.16 o 
  -1   8  18      789.73      775.11     21.31 o 
   0   8  18       36.39       42.21      8.79 o 
   1   8  18      792.16      819.59     21.03 o 
   2   8  18      923.65      934.83     26.30 o 
   3   8  18      200.16      210.57     14.49 o 
   4   8  18      148.58      137.23     13.28 o 
   5   8  18       81.39       74.50     12.02 o 
   6   8  18        2.08       11.35      9.99 o 
   7   8  18       15.10       21.34     10.97 o 
   8   8  18       10.50       34.23     14.13 o 
  -8   9  18       21.19       25.57     15.32 o 
  -7   9  18       33.35       50.35     19.97 o 
  -6   9  18        8.07        1.68     11.91 o 
  -5   9  18       22.35       22.81     11.62 o 
  -4   9  18       89.14      104.34     12.93 o 
  -3   9  18       15.59        8.73      8.73 o 
  -2   9  18      688.33      665.14     20.33 o 
  -1   9  18     1499.91     1438.06     30.27 o 
   0   9  18      133.95      151.36     11.53 o 
   1   9  18     1499.85     1436.65     33.50 o 
   2   9  18      677.37      643.13     22.12 o 
   3   9  18       15.04       28.25     10.69 o 
   4   9  18       93.73       93.71     14.14 o 
   5   9  18       21.81       17.14     10.08 o 
   6   9  18        8.30       13.94      9.90 o 
   7   9  18       34.01       46.31     13.15 o 
   8   9  18       21.62       31.63     13.23 o 
  -8  10  18       19.13       88.68     31.53 o 
  -7  10  18       28.98       45.90     14.19 o 
  -6  10  18       17.94       12.74     12.29 o 
  -5  10  18       42.68       40.12     12.87 o 
  -4  10  18      592.12      595.77     23.63 o 
  -3  10  18      462.04      467.21     18.24 o 
  -2  10  18      232.39      206.55     13.40 o 
  -1  10  18      231.70      253.83     14.06 o 
   0  10  18      494.95      467.97     18.90 o 
   1  10  18      234.99      246.48     15.88 o 
   2  10  18      230.43      210.68     17.99 o 
   3  10  18      463.61      427.56     26.16 o 
   4  10  18      588.60      564.73     26.55 o 
   5  10  18       41.97       52.45     18.30 o 
   6  10  18       17.18        9.00     10.31 o 
   7  10  18       28.97       60.09     15.29 o 
   8  10  18       19.76       30.24     24.38 o 
  -8  11  18        0.63       45.36     29.94 o 
  -7  11  18       21.35       11.79     13.21 o 
  -6  11  18        3.30       -0.58     11.54 o 
  -5  11  18       81.82       69.81     14.51 o 
  -4  11  18      191.51      187.05     18.17 o 
  -3  11  18       37.95       51.57      9.94 o 
  -2  11  18      120.85      125.09     11.83 o 
  -1  11  18      864.43      874.21     26.40 o 
   0  11  18      144.81      128.07     12.92 o 
   1  11  18      851.98      803.55     25.51 o 
   2  11  18      119.44      121.55     16.17 o 
   3  11  18       38.41       19.45     11.03 o 
   4  11  18      196.05      202.10     18.64 o 
   5  11  18       80.92       72.70     14.06 o 
   6  11  18        3.43        5.72     11.52 o 
   7  11  18       22.52       16.13     20.79 o 
   8  11  18        0.52       17.01     27.22 o 
  -7  12  18        5.61       19.58     13.46 o 
  -6  12  18        0.11       -3.81     11.63 o 
  -5  12  18       32.49       33.64     13.06 o 
  -4  12  18       69.98       74.62     12.75 o 
  -3  12  18      499.27      508.87     20.08 o 
  -2  12  18       68.17       77.66     12.18 o 
  -1  12  18      255.74      226.11     16.33 o 
   0  12  18     1221.90     1184.68     32.29 o 
   1  12  18      253.49      248.47     14.86 o 
   2  12  18       69.21       87.93     12.37 o 
   3  12  18      502.35      519.30     32.67 o 
   4  12  18       70.15       86.51     14.97 o 
   5  12  18       32.78       48.90     13.38 o 
   6  12  18        0.16        3.59     12.62 o 
   7  12  18        5.41       22.24     12.94 o 
  -7  13  18        9.63       22.11     18.82 o 
  -6  13  18        6.04        9.00     12.59 o 
  -5  13  18       62.53       62.24     14.75 o 
  -4  13  18       79.00       76.58     13.34 o 
  -3  13  18       20.71       13.64      9.86 o 
  -2  13  18       71.34       81.62     14.58 o 
  -1  13  18      626.68      586.50     23.14 o 
   0  13  18      223.29      254.00     15.08 o 
   1  13  18      615.60      564.16     25.29 o 
   2  13  18       74.30       86.33     14.80 o 
   3  13  18       20.58       26.45     12.12 o 
   4  13  18       76.70       93.14     14.27 o 
   5  13  18       62.86       74.03     15.35 o 
   6  13  18        6.12       36.89     14.06 o 
   7  13  18       10.29       31.44     21.19 o 
  -6  14  18        3.20       14.31     13.13 o 
  -5  14  18        3.99        9.66     12.42 o 
  -4  14  18       25.73       25.60     11.76 o 
  -3  14  18       39.46       39.38     11.31 o 
  -2  14  18      109.81      123.50     14.16 o 
  -1  14  18      136.34      129.18     14.10 o 
   0  14  18       41.90       51.76     10.54 o 
   1  14  18      135.03      106.41     12.22 o 
   2  14  18      109.04      136.67     14.77 o 
   3  14  18       39.94       47.14     12.01 o 
   4  14  18       25.83       30.49     12.83 o 
   5  14  18        4.01       11.63     13.06 o 
   6  14  18        3.30       24.17     13.18 o 
   7  14  18        2.07       40.60     30.39 o 
  -6  15  18       38.96       73.17     16.46 o 
  -5  15  18        3.28       35.44     20.13 o 
  -4  15  18       12.03       12.19     11.33 o 
  -3  15  18        8.75       -6.38     10.18 o 
  -2  15  18       31.16       55.22     11.89 o 
  -1  15  18       33.21       37.76     11.29 o 
   0  15  18      270.78      237.40     15.76 o 
   1  15  18       31.18       39.09     11.25 o 
   2  15  18       31.79       35.62     11.64 o 
   3  15  18        9.18       25.25     11.20 o 
   4  15  18       11.29      -11.11     13.62 o 
   5  15  18        3.33        7.65     12.06 o 
   6  15  18       39.08       55.76     16.96 o 
  -5  16  18       16.38       31.98     13.34 o 
  -4  16  18        6.58       13.04     13.71 o 
  -3  16  18       27.01       38.68     11.70 o 
  -2  16  18       41.07       60.72     12.63 o 
  -1  16  18       66.80       67.29     11.30 o 
   0  16  18        0.56       -0.24     11.24 o 
   1  16  18       67.23       82.35     13.37 o 
   2  16  18       40.13       38.46     11.73 o 
   3  16  18       26.41       32.33     11.83 o 
   4  16  18        6.05        8.90     11.89 o 
   5  16  18       16.42       35.22     13.84 o 
   6  16  18        5.84       40.12     16.11 o 
  -5  17  18        9.86        7.94     17.53 o 
  -4  17  18        0.32        6.80     12.92 o 
  -3  17  18        5.93       15.74     11.96 o 
  -2  17  18        4.54       -4.34     10.82 o 
  -1  17  18       45.20       39.18     10.98 o 
   0  17  18       97.37       99.18     12.71 o 
   1  17  18       47.01       55.96     12.19 o 
   2  17  18        4.11       22.19     10.98 o 
   3  17  18        5.86        5.05     11.98 o 
   4  17  18        0.29        4.55     12.79 o 
   5  17  18        9.51       42.88     14.57 o 
  -4  18  18        2.49        9.47     17.09 o 
  -3  18  18        1.29       10.26     12.22 o 
  -2  18  18       15.43       39.28     14.15 o 
  -1  18  18       67.05       63.50     20.43 o 
   0  18  18        8.58       17.02     11.04 o 
   1  18  18       67.82      102.41     13.30 o 
   2  18  18       14.67       25.40     12.68 o 
   3  18  18        1.25        3.11     11.10 o 
   4  18  18        2.23       -7.95     12.32 o 
  -4  19  18        5.75      -17.31     17.31 o 
  -3  19  18        4.25       12.69     17.88 o 
  -2  19  18       15.80       12.41     13.29 o 
  -1  19  18       42.05       50.26     14.39 o 
   0  19  18       21.27       41.21     12.54 o 
   1  19  18       43.15       73.75     12.57 o 
   2  19  18       15.65       21.11     10.62 o 
   3  19  18        4.20       -3.19     12.60 o 
   4  19  18        5.56      -13.15     17.01 o 
  -2  20  18        8.33        5.42     13.61 o 
  -1  20  18        6.27       11.66     14.08 o 
   0  20  18       15.57       25.79     12.25 o 
   1  20  18        6.18       35.61     17.71 o 
   2  20  18        8.19       -3.34     13.77 o 
   0  21  18        0.13       18.21     16.52 o 
   1   0  19        3.67       12.20      5.56 o 
   2   0  19      310.50      334.23     12.17 o 
   3   0  19       28.28       25.88      7.86 o 
   4   0  19      394.45      314.72     14.90 o 
   5   0  19      393.53      365.12     17.88 o 
   6   0  19      190.32      197.56     14.22 o 
   7   0  19      112.12       98.68     12.17 o 
   8   0  19       98.90       90.09     14.79 o 
   9   0  19        0.58       19.27     16.79 o 
  -9   1  19       15.91       24.81     17.84 o 
  -8   1  19       12.47       11.77     13.78 o 
  -7   1  19      133.11      126.51     13.11 o 
  -6   1  19       62.57       58.23     12.15 o 
  -5   1  19      138.64      160.17     13.86 o 
  -4   1  19     1461.90     1437.19     30.21 o 
  -3   1  19      284.99      264.94     11.74 o 
  -2   1  19        6.07        6.61      5.91 o 
  -1   1  19      982.83      947.15     18.34 o 
   0   1  19      543.07      491.49     12.90 o 
   1   1  19      991.77      972.98     18.26 o 
   2   1  19        4.55        7.16      5.79 o 
   3   1  19      283.50      278.74     13.01 o 
   4   1  19     1459.12     1330.54     39.83 o 
   5   1  19      138.41      160.09     11.45 o 
   6   1  19       62.24       60.98     10.46 o 
   7   1  19      134.98      145.53     15.12 o 
   8   1  19       12.42       12.81     11.50 o 
   9   1  19       16.23      -12.97     12.97 o 
  -9   2  19       15.71       -3.21     16.56 o 
  -8   2  19      154.52      173.37     15.88 o 
  -7   2  19       48.76       48.17     11.84 o 
  -6   2  19      204.72      220.25     16.58 o 
  -5   2  19      489.32      461.58     19.75 o 
  -4   2  19      309.91      289.76     16.21 o 
  -3   2  19       80.20       63.11      8.14 o 
  -2   2  19      200.19      203.89     10.78 o 
  -1   2  19      460.35      464.76     12.85 o 
   0   2  19      970.67      931.74     17.98 o 
   1   2  19      472.08      465.94     12.75 o 
   2   2  19      195.60      192.77      9.83 o 
   3   2  19       83.79       87.03     10.12 o 
   4   2  19      305.39      298.89     14.54 o 
   5   2  19      494.30      503.41     18.88 o 
   6   2  19      200.91      186.14     14.05 o 
   7   2  19       48.02       65.41     12.79 o 
   8   2  19      151.41      157.63     16.97 o 
   9   2  19       14.84       25.68     21.28 o 
  -9   3  19       29.66       52.08     15.31 o 
  -8   3  19       26.35       37.75     12.26 o 
  -7   3  19       53.41       62.28     12.14 o 
  -6   3  19       35.27       29.27     10.26 o 
  -5   3  19        8.80        2.32      8.34 o 
  -4   3  19     1088.85     1021.49     28.39 o 
  -3   3  19      138.26      101.48      9.08 o 
  -2   3  19      218.96      222.20     11.10 o 
  -1   3  19      492.47      512.71     13.45 o 
   0   3  19       37.82       40.00      6.30 o 
   1   3  19      505.77      505.98     15.13 o 
   2   3  19      210.57      225.70     10.38 o 
   3   3  19      132.55      116.64      9.96 o 
   4   3  19     1091.28      998.29     25.15 o 
   5   3  19        8.80       10.27      8.12 o 
   6   3  19       36.08       40.03      9.96 o 
   7   3  19       57.63       57.23     12.61 o 
   8   3  19       26.32       38.51     12.36 o 
   9   3  19       29.24       63.51     39.46 o 
  -9   4  19       74.06       80.64     19.26 o 
  -8   4  19       86.56       97.28     14.95 o 
  -7   4  19        5.46       -1.38      9.95 o 
  -6   4  19      110.08      125.42     13.97 o 
  -5   4  19      418.56      409.69     19.50 o 
  -4   4  19      145.56      142.99     13.55 o 
  -3   4  19      491.91      483.95     15.47 o 
  -2   4  19      271.43      242.89     10.22 o 
  -1   4  19     1218.57     1175.37     24.05 o 
   0   4  19       64.52       53.15      6.59 o 
   1   4  19     1223.36     1220.78     22.08 o 
   2   4  19      265.09      232.68     11.88 o 
   3   4  19      502.70      494.17     18.88 o 
   4   4  19      141.60      129.67     11.83 o 
   5   4  19      414.06      455.11     24.73 o 
   6   4  19      106.86       97.63     13.26 o 
   7   4  19        5.70        8.25     12.19 o 
   8   4  19       86.67      111.01     15.17 o 
   9   4  19       72.46       97.98     39.92 o 
  -9   5  19       51.48       66.17     17.28 o 
  -8   5  19        1.34        6.84     11.53 o 
  -7   5  19       72.93       76.41     13.07 o 
  -6   5  19       95.40      103.32     13.37 o 
  -5   5  19      227.82      210.83     19.43 o 
  -4   5  19      711.68      728.72     44.75 o 
  -3   5  19      328.01      296.81     14.20 o 
  -2   5  19      527.17      445.02     13.15 o 
  -1   5  19      272.95      289.71     10.72 o 
   0   5  19       90.92       81.56      7.10 o 
   1   5  19      272.05      265.57     15.52 o 
   2   5  19      517.53      506.29     18.51 o 
   3   5  19      320.04      318.11     18.89 o 
   4   5  19      720.89      729.62     23.78 o 
   5   5  19      225.00      223.32     16.11 o 
   6   5  19       96.28      106.78     13.75 o 
   7   5  19       76.77       81.74     13.55 o 
   8   5  19        1.23        5.05     16.62 o 
  -9   6  19       56.16       71.44     29.48 o 
  -8   6  19       45.43       47.44     15.46 o 
  -7   6  19        1.87      -10.25     10.25 o 
  -6   6  19       70.57       66.30     11.96 o 
  -5   6  19      134.80      154.35     15.14 o 
  -4   6  19       11.40       19.10      9.27 o 
  -3   6  19      263.51      298.70     14.57 o 
  -2   6  19      275.63      298.02     12.46 o 
  -1   6  19      805.09      738.48     18.22 o 
   0   6  19      333.66      346.06     22.61 o 
   1   6  19      803.77      777.01     20.10 o 
   2   6  19      276.77      297.20     15.63 o 
   3   6  19      269.98      263.99     15.95 o 
   4   6  19       11.16       14.39      8.81 o 
   5   6  19      129.62      116.23     14.19 o 
   6   6  19       70.81       63.13     12.42 o 
   7   6  19        1.87       11.58     13.61 o 
   8   6  19       46.22       43.97     13.47 o 
   9   6  19       54.99       68.95     26.99 o 
  -8   7  19        7.56        0.18     13.08 o 
  -7   7  19      143.69      137.07     15.58 o 
  -6   7  19       14.50       20.75     10.53 o 
  -5   7  19      297.34      278.36     20.01 o 
  -4   7  19       97.50       89.46     13.35 o 
  -3   7  19      485.78      477.59     19.98 o 
  -2   7  19      290.08      311.53     16.57 o 
  -1   7  19      346.28      345.71     14.85 o 
   0   7  19      146.27      158.68     12.66 o 
   1   7  19      349.23      326.80     14.18 o 
   2   7  19      283.17      273.72     21.34 o 
   3   7  19      480.78      478.83     33.02 o 
   4   7  19       95.85       73.75     11.44 o 
   5   7  19      299.31      275.54     17.64 o 
   6   7  19       14.32       23.59     10.38 o 
   7   7  19      146.38      171.38     16.78 o 
   8   7  19        7.43       37.23     13.08 o 
  -8   8  19       53.40       74.58     15.88 o 
  -7   8  19        5.65       11.67     12.81 o 
  -6   8  19       66.04       70.46     14.35 o 
  -5   8  19       84.83       62.18     13.69 o 
  -4   8  19       51.76       42.14     11.53 o 
  -3   8  19       61.91       47.30     10.73 o 
  -2   8  19      325.73      294.60     14.62 o 
  -1   8  19       49.32       46.29      9.97 o 
   0   8  19       33.47       26.57      8.34 o 
   1   8  19       46.52       36.95      8.75 o 
   2   8  19      323.25      285.29     15.94 o 
   3   8  19       64.11       58.26     12.67 o 
   4   8  19       54.24       58.83     10.89 o 
   5   8  19       84.26      108.43     13.52 o 
   6   8  19       66.83       84.68     15.35 o 
   7   8  19        5.60       23.93     11.49 o 
   8   8  19       54.28       64.50     22.75 o 
  -8   9  19        8.62      -11.73     11.73 o 
  -7   9  19       52.33       54.13     14.66 o 
  -6   9  19        0.80        2.00     11.66 o 
  -5   9  19      279.07      307.05     21.62 o 
  -4   9  19      121.84       88.83     12.76 o 
  -3   9  19      984.55      910.91     30.30 o 
  -2   9  19      289.61      269.16     19.10 o 
  -1   9  19      740.21      735.11     21.59 o 
   0   9  19     1668.34     1567.56     33.08 o 
   1   9  19      751.89      772.99     24.53 o 
   2   9  19      283.93      270.84     19.09 o 
   3   9  19      977.09      856.70     30.40 o 
   4   9  19      119.08      101.25     14.43 o 
   5   9  19      282.53      324.70     19.21 o 
   6   9  19        0.67        0.62      9.56 o 
   7   9  19       53.23       99.79     14.40 o 
   8   9  19        8.28        5.00     12.23 o 
  -8  10  19       40.10       87.55     32.21 o 
  -7  10  19        2.80        4.91     12.27 o 
  -6  10  19       11.19        4.91     11.87 o 
  -5  10  19      159.32      170.78     17.88 o 
  -4  10  19      164.38      174.48     15.65 o 
  -3  10  19       97.09       98.65     11.34 o 
  -2  10  19      367.61      320.14     16.11 o 
  -1  10  19      554.75      474.37     18.33 o 
   0  10  19       20.17       30.12      9.70 o 
   1  10  19      549.12      540.34     21.06 o 
   2  10  19      361.13      290.03     19.70 o 
   3  10  19       97.18       94.22     14.35 o 
   4  10  19      168.08      152.25     17.06 o 
   5  10  19      158.50      162.31     17.85 o 
   6  10  19       13.12        1.06     11.72 o 
   7  10  19        2.88       -0.42     10.54 o 
   8  10  19       40.45       78.60     19.58 o 
  -7  11  19       11.53        7.44     12.03 o 
  -6  11  19        1.51        1.73     11.88 o 
  -5  11  19       32.31       26.70     12.91 o 
  -4  11  19      135.78      139.61     16.84 o 
  -3  11  19      636.00      654.90     21.70 o 
  -2  11  19      250.76      246.13     14.72 o 
  -1  11  19       62.04       70.94     11.32 o 
   0  11  19     2172.73     2066.52     39.63 o 
   1  11  19       59.97       59.60     12.17 o 
   2  11  19      246.78      233.58     18.60 o 
   3  11  19      630.39      629.40     27.66 o 
   4  11  19      138.18      154.51     17.28 o 
   5  11  19       31.24       32.31     13.03 o 
   6  11  19        1.63       12.24     11.92 o 
   7  11  19       11.59       21.06     12.59 o 
  -7  12  19        9.93       -2.34     20.38 o 
  -6  12  19        8.06       -7.25     11.52 o 
  -5  12  19       27.30       29.44     19.52 o 
  -4  12  19      108.52      140.03     15.06 o 
  -3  12  19      127.55      135.51     13.10 o 
  -2  12  19       66.97       77.78     11.07 o 
  -1  12  19      288.82      263.80     17.10 o 
   0  12  19       19.62       34.92      9.44 o 
   1  12  19      287.32      298.14     18.22 o 
   2  12  19       68.96       66.04     20.76 o 
   3  12  19      126.99      132.23     16.92 o 
   4  12  19      108.88      140.76     21.44 o 
   5  12  19       28.50       63.22     13.97 o 
   6  12  19        8.07       17.65     12.32 o 
   7  12  19        9.81       12.93     16.47 o 
  -6  13  19        9.22       -1.36     11.24 o 
  -5  13  19       33.44       10.94     12.22 o 
  -4  13  19       15.86       18.96     11.62 o 
  -3  13  19       87.44       89.33     11.69 o 
  -2  13  19       34.22       25.38     10.40 o 
  -1  13  19        1.43       -9.07      9.23 o 
   0  13  19       22.33       20.58      8.78 o 
   1  13  19        1.12       -7.86      7.86 o 
   2  13  19       33.44       38.79     11.16 o 
   3  13  19       86.73      103.80     15.97 o 
   4  13  19       16.84       10.80     11.62 o 
   5  13  19       32.29       26.21     13.06 o 
   6  13  19        9.16        1.68     12.58 o 
   7  13  19       18.31       65.88     17.06 o 
  -6  14  19       81.87      107.72     17.51 o 
  -5  14  19       38.46       22.51     13.22 o 
  -4  14  19       66.36       71.01     13.65 o 
  -3  14  19       10.53       14.96      9.41 o 
  -2  14  19       61.16       58.08     12.28 o 
  -1  14  19       14.14       18.35     10.77 o 
   0  14  19      129.86      146.65     13.45 o 
   1  14  19       14.20       21.83      9.34 o 
   2  14  19       62.79       81.10     12.90 o 
   3  14  19       10.65        7.77     11.09 o 
   4  14  19       64.44       64.11     20.76 o 
   5  14  19       37.97       42.05     14.90 o 
   6  14  19       81.00      130.77     21.25 o 
  -5  15  19       19.17       21.15     15.39 o 
  -4  15  19        3.44       24.61     11.95 o 
  -3  15  19        7.85       -0.05     16.82 o 
  -2  15  19       14.21       -5.00     11.86 o 
  -1  15  19       93.45      100.90     13.96 o 
   0  15  19       41.43       58.13     10.70 o 
   1  15  19       94.12      114.32     12.85 o 
   2  15  19       13.57       21.54     10.29 o 
   3  15  19        8.57       13.88     12.00 o 
   4  15  19        3.28       20.99     12.86 o 
   5  15  19       20.37       44.34     14.55 o 
   6  15  19       12.67       22.32     16.07 o 
  -5  16  19        8.74        3.18     12.34 o 
  -4  16  19       10.28        1.45     11.69 o 
  -3  16  19       14.11       14.39     11.69 o 
  -2  16  19       17.46       14.80     11.25 o 
  -1  16  19        5.94        5.88      9.99 o 
   0  16  19       81.63       87.17     14.36 o 
   1  16  19        5.87       26.40     10.91 o 
   2  16  19       17.22       13.86     10.59 o 
   3  16  19       14.72        4.60     11.20 o 
   4  16  19       10.33       44.78     13.80 o 
   5  16  19        8.61        7.47     12.11 o 
  -4  17  19       22.35       27.46     13.23 o 
  -3  17  19       23.83       31.62     12.64 o 
  -2  17  19        2.70        3.11     11.15 o 
  -1  17  19       45.44       64.85     13.34 o 
   0  17  19       13.13       26.04     13.57 o 
   1  17  19       44.96       75.60     13.55 o 
   2  17  19        3.00       -2.72     11.39 o 
   3  17  19       24.27       37.64     12.73 o 
   4  17  19       22.37       45.31     17.17 o 
   5  17  19       10.56       12.48     14.56 o 
  -4  18  19        9.45       43.81     21.36 o 
  -3  18  19        7.67       31.23     14.89 o 
  -2  18  19        2.80       19.09     14.26 o 
  -1  18  19       13.39       11.11     13.22 o 
   0  18  19       94.22      129.97     16.00 o 
   1  18  19       13.62       35.59     10.70 o 
   2  18  19        3.03       13.96     11.41 o 
   3  18  19        7.80       15.98     11.90 o 
   4  18  19        9.45       21.98     20.69 o 
  -3  19  19       14.68       13.06     13.11 o 
  -2  19  19        1.78       -2.27     12.57 o 
  -1  19  19        4.18       -4.89     15.29 o 
   0  19  19       31.13       50.86     13.21 o 
   1  19  19        4.11       19.89     15.62 o 
   2  19  19        2.00       19.20     10.71 o 
   3  19  19       14.94       24.66     17.52 o 
  -2  20  19        3.36       34.98     18.80 o 
  -1  20  19        0.14       11.47     17.08 o 
   0  20  19        0.79       12.45     19.13 o 
   1  20  19        0.18       16.68     12.13 o 
   2  20  19        3.50       10.86     13.34 o 
   0   0  20     1992.36     1794.09     38.92 o 
   1   0  20      175.90      145.57      8.72 o 
   2   0  20       39.52       56.82      7.86 o 
   3   0  20       62.64       62.67      9.19 o 
   4   0  20       21.99       35.47      8.96 o 
   5   0  20      198.34      191.52     13.14 o 
   6   0  20       74.52       89.19     12.33 o 
   7   0  20        5.90        2.82     10.37 o 
   8   0  20      115.46      163.54     21.96 o 
   9   0  20        3.13       47.26     38.10 o 
  -9   1  20        0.34        7.77     17.92 o 
  -8   1  20       44.21       38.67     12.65 o 
  -7   1  20      323.62      293.57     19.29 o 
  -6   1  20      539.36      528.72     22.67 o 
  -5   1  20      211.29      218.09     15.38 o 
  -4   1  20       17.00       29.34      8.77 o 
  -3   1  20       23.89       24.39      8.35 o 
  -2   1  20      181.41      175.89     10.14 o 
  -1   1  20      369.77      398.27     12.21 o 
   0   1  20     2044.89     2087.49     30.61 o 
   1   1  20      374.61      423.85     12.45 o 
   2   1  20      184.78      165.42      9.98 o 
   3   1  20       23.86       35.95     10.94 o 
   4   1  20       15.67       24.30      8.64 o 
   5   1  20      210.01      239.70     16.74 o 
   6   1  20      533.80      546.26     21.15 o 
   7   1  20      324.63      334.35     20.28 o 
   8   1  20       44.48       69.49     14.73 o 
   9   1  20        0.39       -1.57     20.57 o 
  -9   2  20        4.55       29.14     21.01 o 
  -8   2  20       56.00       78.32     13.87 o 
  -7   2  20       14.03        9.94     10.55 o 
  -6   2  20       24.99       19.86     10.01 o 
  -5   2  20      297.20      324.89     19.59 o 
  -4   2  20       38.89       46.64      9.34 o 
  -3   2  20      264.68      234.86     11.85 o 
  -2   2  20       31.14       18.87      6.72 o 
  -1   2  20      474.13      414.72     16.05 o 
   0   2  20      185.98      161.12      8.71 o 
   1   2  20      474.47      440.14     12.70 o 
   2   2  20       29.94       27.42      6.91 o 
   3   2  20      265.98      266.93     19.12 o 
   4   2  20       37.78       39.09      8.82 o 
   5   2  20      297.03      286.10     15.67 o 
   6   2  20       25.71       28.82      9.89 o 
   7   2  20       14.30       17.94     13.98 o 
   8   2  20       55.99       65.87     15.93 o 
  -9   3  20        2.04       30.61     21.34 o 
  -8   3  20        9.43       27.34     11.81 o 
  -7   3  20      114.21      110.35     14.29 o 
  -6   3  20      338.68      321.20     18.89 o 
  -5   3  20      129.44      127.99     13.29 o 
  -4   3  20      260.94      209.30     13.23 o 
  -3   3  20      222.01      198.55     11.28 o 
  -2   3  20       58.96       56.04      7.90 o 
  -1   3  20      409.84      381.98     12.14 o 
   0   3  20     1659.59     1740.32     38.66 o 
   1   3  20      415.92      394.19     12.32 o 
   2   3  20       58.50       71.12      7.85 o 
   3   3  20      222.15      206.32     14.01 o 
   4   3  20      258.60      241.70     15.47 o 
   5   3  20      130.45      137.02     12.34 o 
   6   3  20      335.90      326.60     19.55 o 
   7   3  20      115.32      119.20     14.89 o 
   8   3  20        8.76        8.61     11.70 o 
  -9   4  20       22.01       25.06     33.87 o 
  -8   4  20       19.52       25.20     12.61 o 
  -7   4  20       11.34       25.09     11.55 o 
  -6   4  20      154.57      155.82     15.78 o 
  -5   4  20      363.81      344.97     23.20 o 
  -4   4  20      365.59      312.51     17.06 o 
  -3   4  20      251.08      215.33     11.71 o 
  -2   4  20        6.15       19.77      6.53 o 
  -1   4  20     3212.25     3212.01     42.84 o 
   0   4  20        1.71       -2.06      5.61 o 
   1   4  20     3206.43     3187.76     42.33 o 
   2   4  20        5.58       14.53      7.85 o 
   3   4  20      252.74      218.23     17.26 o 
   4   4  20      365.82      360.03     18.05 o 
   5   4  20      354.16      342.48     19.39 o 
   6   4  20      156.09      158.66     15.30 o 
   7   4  20       11.48       22.32     11.67 o 
   8   4  20       19.71       35.99     12.81 o 
  -8   5  20        8.67       16.10     11.79 o 
  -7   5  20      113.87      137.46     15.67 o 
  -6   5  20      232.23      215.87     17.02 o 
  -5   5  20      115.88      114.86     21.24 o 
  -4   5  20      181.93      167.89     13.90 o 
  -3   5  20       71.37       83.14      9.40 o 
  -2   5  20      349.48      380.25     21.64 o 
  -1   5  20      152.18      139.14      8.79 o 
   0   5  20     3501.68     3584.59     71.50 o 
   1   5  20      154.40      140.52     10.63 o 
   2   5  20      345.18      337.46     16.42 o 
   3   5  20       72.19       82.24     13.91 o 
   4   5  20      179.20      185.68     18.45 o 
   5   5  20      115.98      112.16     13.30 o 
   6   5  20      235.62      235.77     17.80 o 
   7   5  20      114.77      143.63     16.30 o 
   8   5  20        7.65       13.74     13.98 o 
  -8   6  20       14.00       41.08     18.71 o 
  -7   6  20        6.49        5.42     11.23 o 
  -6   6  20       68.93       80.57     12.72 o 
  -5   6  20      148.32      132.11     14.02 o 
  -4   6  20      172.73      188.08     19.37 o 
  -3   6  20      210.79      206.47     17.01 o 
  -2   6  20       51.10       34.44      7.85 o 
  -1   6  20      754.30      689.45     21.98 o 
   0   6  20       58.26       84.90      9.82 o 
   1   6  20      758.74      669.75     22.03 o 
   2   6  20       50.42       43.14     11.28 o 
   3   6  20      211.15      217.07     24.03 o 
   4   6  20      175.23      154.89     13.85 o 
   5   6  20      142.53      142.91     15.92 o 
   6   6  20       69.48       83.83     13.12 o 
   7   6  20        6.71       29.72     10.75 o 
   8   6  20       14.20       16.77     11.48 o 
  -8   7  20        0.82        4.75     12.62 o 
  -7   7  20       41.10       45.14     14.06 o 
  -6   7  20       23.87       40.17     12.90 o 
  -5   7  20      133.62      146.45     16.67 o 
  -4   7  20       30.48       41.79     16.73 o 
  -3   7  20       64.55       63.58     11.77 o 
  -2   7  20      150.60      128.50     11.73 o 
  -1   7  20     1037.92      925.49     23.65 o 
   0   7  20     1579.33     1566.68     31.46 o 
   1   7  20     1039.08      966.50     32.01 o 
   2   7  20      147.32      152.75     13.45 o 
   3   7  20       64.98       89.86     13.85 o 
   4   7  20       31.52       42.17     10.04 o 
   5   7  20      129.93      138.71     14.96 o 
   6   7  20       24.93        4.54     10.98 o 
   7   7  20       41.59       37.46     12.05 o 
   8   7  20        1.06       -4.07     11.04 o 
  -8   8  20        9.25        6.42     12.97 o 
  -7   8  20       14.08       22.56     12.86 o 
  -6   8  20       42.70       51.82     14.34 o 
  -5   8  20       42.23       39.99     13.01 o 
  -4   8  20        8.53       -7.05     10.03 o 
  -3   8  20       49.88       56.68     11.07 o 
  -2   8  20      352.98      334.60     16.08 o 
  -1   8  20      462.92      421.70     16.96 o 
   0   8  20      174.52      156.57     12.25 o 
   1   8  20      479.23      496.99     35.75 o 
   2   8  20      346.95      331.35     27.34 o 
   3   8  20       49.16       41.64     11.57 o 
   4   8  20        7.01       -0.07      8.07 o 
   5   8  20       41.27       42.44     10.86 o 
   6   8  20       42.68       45.49     11.21 o 
   7   8  20       14.33       32.84     11.71 o 
   8   8  20        9.40        3.76     11.88 o 
  -8   9  20       13.70       55.11     29.26 o 
  -7   9  20       21.49       23.12     15.42 o 
  -6   9  20       11.41       18.28     12.76 o 
  -5   9  20       63.64       75.97     14.92 o 
  -4   9  20       18.58        0.79     10.51 o 
  -3   9  20       80.33       81.44     12.20 o 
  -2   9  20      156.53      184.25     12.89 o 
  -1   9  20      507.09      469.59     18.23 o 
   0   9  20      851.19      863.44     23.26 o 
   1   9  20      506.17      480.14     20.08 o 
   2   9  20      158.53      137.89     15.93 o 
   3   9  20       79.33       97.25     17.04 o 
   4   9  20       19.99       24.78     12.04 o 
   5   9  20       63.74       74.91     14.43 o 
   6   9  20       12.53       13.92     10.50 o 
   7   9  20       20.84       38.66     11.74 o 
   8   9  20       14.41       97.78     43.89 o 
  -7  10  20        3.26       26.03     13.51 o 
  -6  10  20        3.53       -2.98     11.51 o 
  -5  10  20       29.70       14.19     13.45 o 
  -4  10  20        1.36        9.71     11.15 o 
  -3  10  20      143.02      116.35     13.48 o 
  -2  10  20       50.66       41.18      9.34 o 
  -1  10  20      422.46      472.07     18.25 o 
   0  10  20       62.13       55.46      9.73 o 
   1  10  20      428.25      425.00     19.92 o 
   2  10  20       51.05       32.03     13.31 o 
   3  10  20      143.26      152.56     16.67 o 
   4  10  20        1.91        9.69     11.54 o 
   5  10  20       27.84       42.05     13.28 o 
   6  10  20        3.41      -15.91     15.91 o 
   7  10  20        3.20       29.55     15.96 o 
  -7  11  20       18.42       37.33     15.09 o 
  -6  11  20       39.33       33.73     22.62 o 
  -5  11  20       17.57       17.44     13.03 o 
  -4  11  20       10.47       -0.02     10.56 o 
  -3  11  20       21.03       30.95     11.27 o 
  -2  11  20      220.92      211.32     14.42 o 
  -1  11  20       91.04       64.13     10.17 o 
   0  11  20       52.60       95.60     11.28 o 
   1  11  20       96.10       75.85     11.95 o 
   2  11  20      223.07      238.61     19.06 o 
   3  11  20       20.46       28.86     11.77 o 
   4  11  20       10.21       16.56     12.80 o 
   5  11  20       17.12        9.25     11.89 o 
   6  11  20       40.16       26.93     12.90 o 
   7  11  20       18.02       29.67     15.21 o 
  -7  12  20       17.65       85.51     32.89 o 
  -6  12  20        7.24       13.10     12.38 o 
  -5  12  20       18.53       27.92     13.07 o 
  -4  12  20       56.84       53.08     12.22 o 
  -3  12  20      142.94      126.47     14.41 o 
  -2  12  20       82.85       70.37     10.85 o 
  -1  12  20       49.95       56.76     10.07 o 
   0  12  20        1.16       -4.22      8.27 o 
   1  12  20       54.24       46.79     10.56 o 
   2  12  20       81.88       72.92     13.76 o 
   3  12  20      142.92      140.73     16.92 o 
   4  12  20       59.67       62.25     14.54 o 
   5  12  20       18.79       36.07     12.92 o 
   6  12  20        7.05       32.38     13.35 o 
   7  12  20       17.49       16.11     13.56 o 
  -6  13  20       11.07       20.34     12.85 o 
  -5  13  20       74.93       87.06     15.99 o 
  -4  13  20       60.24       68.29     19.12 o 
  -3  13  20       45.88       68.09     11.67 o 
  -2  13  20      271.54      286.69     16.62 o 
  -1  13  20       63.69       64.49     12.37 o 
   0  13  20      100.29       90.61     11.48 o 
   1  13  20       63.26       65.04     10.94 o 
   2  13  20      268.13      236.14     20.15 o 
   3  13  20       45.13       34.19     12.15 o 
   4  13  20       60.95       64.45     14.62 o 
   5  13  20       73.36       84.43     15.85 o 
   6  13  20       11.44       35.40     13.30 o 
   7  13  20        4.86       23.81     24.50 o 
  -6  14  20       18.88        5.50     13.22 o 
  -5  14  20       57.28       54.26     13.94 o 
  -4  14  20       74.98       70.93     14.01 o 
  -3  14  20      116.58      137.38     23.13 o 
  -2  14  20      123.95      131.93     15.16 o 
  -1  14  20       49.41       87.19     13.06 o 
   0  14  20        5.31       13.86      8.89 o 
   1  14  20       51.60       72.20     11.56 o 
   2  14  20      120.00      136.60     16.80 o 
   3  14  20      118.46      127.28     17.05 o 
   4  14  20       74.65      107.33     20.38 o 
   5  14  20       57.85       86.42     16.62 o 
   6  14  20       18.76       12.73     14.56 o 
  -5  15  20       46.36       71.75     15.76 o 
  -4  15  20       49.85       55.84     13.75 o 
  -3  15  20        1.34        2.89      9.71 o 
  -2  15  20       30.90       42.54     12.23 o 
  -1  15  20      139.41      136.43     15.57 o 
   0  15  20       54.94       53.06     11.92 o 
   1  15  20      139.03      139.75     15.42 o 
   2  15  20       30.89       42.57     11.88 o 
   3  15  20        1.43       -5.98     10.42 o 
   4  15  20       49.81       44.00     14.63 o 
   5  15  20       45.73       67.12     15.01 o 
   6  15  20       11.17       40.36     21.38 o 
  -5  16  20       33.03       66.00     30.85 o 
  -4  16  20       13.82       32.16     12.38 o 
  -3  16  20       88.18      116.12     15.95 o 
  -2  16  20       23.32       42.55     13.85 o 
  -1  16  20       52.13       51.15     13.15 o 
   0  16  20        2.85       12.94     11.63 o 
   1  16  20       52.01       56.93     12.37 o 
   2  16  20       23.38       20.50     11.66 o 
   3  16  20       89.00       91.10     16.51 o 
   4  16  20       12.94        4.65     12.25 o 
   5  16  20       33.50       32.95     15.60 o 
  -4  17  20        8.45       10.05     11.96 o 
  -3  17  20        0.49        9.63     12.01 o 
  -2  17  20       24.50       22.49     12.84 o 
  -1  17  20        2.43       21.05     11.66 o 
   0  17  20       13.16       21.21     12.10 o 
   1  17  20        2.20       20.34     12.80 o 
   2  17  20       25.73        0.16     11.08 o 
   3  17  20        0.50       23.26     12.14 o 
   4  17  20        8.29       26.96     17.62 o 
   5  17  20       13.86       20.12     17.05 o 
  -4  18  20        5.32      -27.90     27.90 o 
  -3  18  20       15.43       22.90     12.35 o 
  -2  18  20        5.37        2.17     11.81 o 
  -1  18  20        6.87       12.20     13.22 o 
   0  18  20        4.84        4.01     10.84 o 
   1  18  20        7.21        0.00     10.78 o 
   2  18  20        5.56        4.50     11.44 o 
   3  18  20       16.10       30.01     12.02 o 
   4  18  20        4.85       27.56     18.72 o 
  -3  19  20        4.46       13.83     54.66 o 
  -2  19  20       50.85       67.29     16.03 o 
  -1  19  20        3.28       11.12     13.65 o 
   0  19  20       10.15       23.35     13.06 o 
   1  19  20        2.96       13.30     10.90 o 
   2  19  20       52.10       82.94     17.67 o 
   3  19  20        4.62       40.54     18.14 o 
  -1  20  20        2.21        3.60     17.26 o 
   0  20  20        6.30       10.08     14.03 o 
   1  20  20        2.28       21.71     22.65 o 
   1   0  21        0.40        6.32      5.99 o 
   2   0  21      156.05      136.81     10.72 o 
   3   0  21      545.05      544.00     22.25 o 
   4   0  21       35.54       33.47      8.68 o 
   5   0  21      312.79      260.93     14.95 o 
   6   0  21       29.63       37.17     10.79 o 
   7   0  21        1.03        6.40     11.78 o 
   8   0  21      117.77      127.09     16.66 o 
   9   0  21        3.32       -8.39     25.18 o 
  -9   1  21        2.61       22.68     30.85 o 
  -8   1  21       71.38       86.03     17.18 o 
  -7   1  21      327.81      317.66     20.31 o 
  -6   1  21       47.57       47.04     12.44 o 
  -5   1  21       93.47       92.29     10.89 o 
  -4   1  21      130.26      131.77     11.49 o 
  -3   1  21       11.89       12.01      7.89 o 
  -2   1  21      905.71      858.08     19.94 o 
  -1   1  21       97.23      113.24      8.46 o 
   0   1  21      166.60      200.76      9.69 o 
   1   1  21      100.55      108.82      8.20 o 
   2   1  21      909.49      884.02     31.85 o 
   3   1  21       12.07        7.68      7.71 o 
   4   1  21      124.48      128.58     11.41 o 
   5   1  21       90.90       97.55     12.42 o 
   6   1  21       46.51       62.40     12.58 o 
   7   1  21      330.81      308.09     18.61 o 
   8   1  21       71.85       65.15     14.06 o 
  -9   2  21        0.22       14.66     21.32 o 
  -8   2  21      112.75      125.06     18.31 o 
  -7   2  21       21.36       20.39     11.20 o 
  -6   2  21      176.80      197.99     20.43 o 
  -5   2  21      120.23      124.50     11.93 o 
  -4   2  21      276.02      273.35     14.76 o 
  -3   2  21      146.19      162.20     13.61 o 
  -2   2  21      342.51      351.19     13.47 o 
  -1   2  21       88.17       98.96      8.06 o 
   0   2  21        2.75        1.77      5.82 o 
   1   2  21       83.11       86.85     11.53 o 
   2   2  21      339.00      344.12     13.11 o 
   3   2  21      147.20      168.52     11.85 o 
   4   2  21      273.43      280.38     16.48 o 
   5   2  21      122.47      114.35     12.79 o 
   6   2  21      173.88      169.13     14.34 o 
   7   2  21       21.25       11.21     11.40 o 
   8   2  21      112.99      111.28     16.16 o 
  -8   3  21       49.69       44.48     13.31 o 
  -7   3  21      148.93      168.81     16.52 o 
  -6   3  21       29.35       31.31     10.84 o 
  -5   3  21     1000.97      981.80     28.74 o 
  -4   3  21      186.76      184.89     14.12 o 
  -3   3  21      643.16      603.48     17.49 o 
  -2   3  21      686.30      640.29     18.39 o 
  -1   3  21      260.29      251.62     10.58 o 
   0   3  21      732.64      790.87     17.45 o 
   1   3  21      265.32      244.31     11.36 o 
   2   3  21      681.86      629.71     18.69 o 
   3   3  21      643.34      626.70     25.94 o 
   4   3  21      178.74      195.60     14.56 o 
   5   3  21     1004.34      958.05     37.74 o 
   6   3  21       29.74       29.93     11.08 o 
   7   3  21      152.15      152.80     15.91 o 
   8   3  21       50.51       68.09     21.64 o 
  -8   4  21       78.06       68.83     14.71 o 
  -7   4  21       43.43       51.57     12.78 o 
  -6   4  21      304.42      311.86     19.32 o 
  -5   4  21       13.86       20.37      9.97 o 
  -4   4  21      307.86      297.45     15.12 o 
  -3   4  21       40.82       46.43      8.70 o 
  -2   4  21      234.48      224.37     11.60 o 
  -1   4  21     1111.75     1059.57     26.27 o 
   0   4  21      156.47      140.19      8.86 o 
   1   4  21     1102.21     1038.40     24.02 o 
   2   4  21      233.42      223.74     17.90 o 
   3   4  21       42.00       23.32     11.22 o 
   4   4  21      306.25      295.61     19.87 o 
   5   4  21       13.16       10.99     11.87 o 
   6   4  21      304.14      320.23     24.65 o 
   7   4  21       43.80       69.49     13.31 o 
   8   4  21       77.85       80.08     14.60 o 
  -8   5  21       26.82       37.21     12.84 o 
  -7   5  21      113.46      131.84     15.55 o 
  -6   5  21       99.87       95.65     13.41 o 
  -5   5  21      365.22      357.29     19.19 o 
  -4   5  21      169.33      149.76     13.77 o 
  -3   5  21      776.40      674.85     18.69 o 
  -2   5  21      339.49      372.94     13.97 o 
  -1   5  21      152.69      132.47     10.12 o 
   0   5  21     1013.75      916.04     22.69 o 
   1   5  21      151.47      146.38     13.02 o 
   2   5  21      331.73      365.16     17.45 o 
   3   5  21      771.58      669.86     40.76 o 
   4   5  21      168.48      124.04     15.39 o 
   5   5  21      362.91      351.18     19.47 o 
   6   5  21      101.01      106.35     14.18 o 
   7   5  21      114.70      144.59     16.75 o 
   8   5  21       27.52       56.34     13.45 o 
  -8   6  21       38.83       25.24     17.39 o 
  -7   6  21       42.88       47.65     12.86 o 
  -6   6  21      219.22      243.37     18.14 o 
  -5   6  21        6.16       -4.95      9.70 o 
  -4   6  21       65.52       65.63     12.76 o 
  -3   6  21       87.47       85.33     12.07 o 
  -2   6  21      420.88      372.99     14.20 o 
  -1   6  21      394.91      361.51     15.66 o 
   0   6  21     1185.34     1108.19     28.25 o 
   1   6  21      392.21      395.18     25.48 o 
   2   6  21      416.91      353.31     23.57 o 
   3   6  21       87.26      103.73     14.50 o 
   4   6  21       65.21       61.99     11.23 o 
   5   6  21        6.61       12.67     14.09 o 
   6   6  21      218.08      238.57     18.35 o 
   7   6  21       43.97       58.77     13.34 o 
   8   6  21       38.07       33.33     12.78 o 
  -8   7  21        0.87        9.32     15.38 o 
  -7   7  21       94.73       64.05     15.78 o 
  -6   7  21       12.77       27.87     13.29 o 
  -5   7  21      315.94      265.18     20.63 o 
  -4   7  21       68.58       84.54     13.80 o 
  -3   7  21      465.08      405.98     19.19 o 
  -2   7  21      145.00      146.80     12.16 o 
  -1   7  21      573.32      563.62     18.78 o 
   0   7  21       22.74       21.37      8.92 o 
   1   7  21      569.37      531.13     20.78 o 
   2   7  21      141.34      152.98     27.70 o 
   3   7  21      461.27      459.61     23.41 o 
   4   7  21       68.73       98.17     12.38 o 
   5   7  21      311.61      276.88     18.46 o 
   6   7  21       12.70       27.11     11.17 o 
   7   7  21       94.47      109.39     26.01 o 
   8   7  21        0.93       13.73     27.11 o 
  -8   8  21       38.08       38.90     21.43 o 
  -7   8  21       39.99       43.16     16.09 o 
  -6   8  21       61.87       58.98     21.83 o 
  -5   8  21       21.35       28.33     14.57 o 
  -4   8  21      191.26      185.46     19.28 o 
  -3   8  21       70.85       74.43     11.82 o 
  -2   8  21      787.24      753.92     21.97 o 
  -1   8  21       22.88       17.96      8.68 o 
   0   8  21     2332.50     2257.71     41.05 o 
   1   8  21       23.96       26.83     10.02 o 
   2   8  21      778.91      739.61     28.74 o 
   3   8  21       69.70       82.18     14.02 o 
   4   8  21      188.05      179.75     17.94 o 
   5   8  21       22.62       29.25     10.91 o 
   6   8  21       61.80       98.63     13.87 o 
   7   8  21       40.87       34.90     12.19 o 
   8   8  21       36.99       78.02     30.39 o 
  -7   9  21       45.58       60.88     15.29 o 
  -6   9  21       12.90       10.78     13.85 o 
  -5   9  21      236.44      226.88     23.10 o 
  -4   9  21      106.10      118.90     16.04 o 
  -3   9  21      408.03      447.24     21.98 o 
  -2   9  21      101.37       91.16     11.09 o 
  -1   9  21      441.70      451.09     17.90 o 
   0   9  21        3.25        2.49      8.07 o 
   1   9  21      442.75      456.13     28.23 o 
   2   9  21       98.59       97.22     14.77 o 
   3   9  21      408.81      445.56     23.98 o 
   4   9  21      105.53      107.22     15.57 o 
   5   9  21      236.45      247.79     20.88 o 
   6   9  21       12.60        7.31     13.37 o 
   7   9  21       45.54       53.66     13.05 o 
   8   9  21        1.59       68.72     29.26 o 
  -7  10  21       15.24       24.08     17.55 o 
  -6  10  21       44.77       40.94     28.15 o 
  -5  10  21       52.74       28.20     13.46 o 
  -4  10  21       72.01       65.89     14.18 o 
  -3  10  21       12.00       10.28     12.63 o 
  -2  10  21      161.13      175.82     13.13 o 
  -1  10  21       23.79       33.85      9.20 o 
   0  10  21      469.32      481.58     18.39 o 
   1  10  21       22.45       26.39      9.59 o 
   2  10  21      158.41      145.33     16.45 o 
   3  10  21       12.04       18.68     11.26 o 
   4  10  21       72.72       74.66     14.68 o 
   5  10  21       51.65       40.52     13.61 o 
   6  10  21       47.35       53.35     14.37 o 
   7  10  21       15.71       38.19     22.30 o 
  -7  11  21       24.06       19.25     22.73 o 
  -6  11  21        2.44        7.45     12.44 o 
  -5  11  21       26.22       47.14     14.08 o 
  -4  11  21      230.87      222.54     20.14 o 
  -3  11  21       35.69       48.26     16.36 o 
  -2  11  21      165.95      176.51     13.70 o 
  -1  11  21       15.73       30.55      9.23 o 
   0  11  21       27.28       35.38      9.00 o 
   1  11  21       16.20       14.71      9.36 o 
   2  11  21      163.92      157.56     17.03 o 
   3  11  21       36.70       39.13     12.87 o 
   4  11  21      230.61      246.44     20.93 o 
   5  11  21       25.06       11.06     12.43 o 
   6  11  21        2.40       37.07     13.81 o 
   7  11  21       24.09        3.68     19.74 o 
  -6  12  21       74.43      115.65     17.31 o 
  -5  12  21       74.25       83.37     16.66 o 
  -4  12  21      121.13      140.15     16.89 o 
  -3  12  21       94.03      102.31     13.71 o 
  -2  12  21       62.54       84.82     13.74 o 
  -1  12  21       11.80       15.17      8.77 o 
   0  12  21       13.27       19.66      8.70 o 
   1  12  21       11.34       21.11     10.32 o 
   2  12  21       63.65       72.30     13.57 o 
   3  12  21       93.11       96.47     15.92 o 
   4  12  21      125.08      131.92     21.83 o 
   5  12  21       73.63       63.62     14.45 o 
   6  12  21       75.20      154.51     33.93 o 
   7  12  21        0.09       25.86     24.50 o 
  -6  13  21        3.24        2.21     12.54 o 
  -5  13  21        4.55       19.32     13.10 o 
  -4  13  21       22.47       13.53     11.69 o 
  -3  13  21       32.32       28.16     12.05 o 
  -2  13  21       48.23       43.28     11.31 o 
  -1  13  21       16.17       27.47      9.42 o 
   0  13  21       37.32       54.02     11.66 o 
   1  13  21       15.78       22.36     12.46 o 
   2  13  21       47.88       35.54     12.88 o 
   3  13  21       34.53       54.80     14.04 o 
   4  13  21       22.41       16.37     12.42 o 
   5  13  21        4.83        0.98     13.78 o 
   6  13  21        3.22       32.00     13.78 o 
  -5  14  21       20.80       15.91     12.77 o 
  -4  14  21       35.01       43.42     12.83 o 
  -3  14  21       23.43       41.95     12.33 o 
  -2  14  21      105.49       97.27     12.92 o 
  -1  14  21       13.19        5.40     10.67 o 
   0  14  21       18.78       24.19     10.59 o 
   1  14  21       13.23       -7.61     10.64 o 
   2  14  21      103.18       90.71     15.42 o 
   3  14  21       22.93       50.17     14.05 o 
   4  14  21       35.88       42.70     13.64 o 
   5  14  21       20.68       32.89     13.81 o 
   6  14  21      149.30      211.60     24.87 o 
  -5  15  21       40.75       58.05     15.53 o 
  -4  15  21        7.80        3.75     11.21 o 
  -3  15  21        0.35       -9.72     10.47 o 
  -2  15  21       23.27       44.89     12.21 o 
  -1  15  21        3.21       13.56     10.51 o 
   0  15  21        0.99       -2.43      9.83 o 
   1  15  21        3.44        6.50     10.43 o 
   2  15  21       22.92       33.72     22.23 o 
   3  15  21        0.53        4.41     11.15 o 
   4  15  21        7.93       24.51     12.41 o 
   5  15  21       40.97       75.11     22.52 o 
  -4  16  21       39.30       61.73     13.82 o 
  -3  16  21        0.90       -9.07     10.87 o 
  -2  16  21       96.37      119.39     15.77 o 
  -1  16  21       14.19       29.87     12.02 o 
   0  16  21        7.65       10.43     10.71 o 
   1  16  21       14.29       11.71     10.71 o 
   2  16  21       94.59       96.39     20.56 o 
   3  16  21        0.83       22.31     17.45 o 
   4  16  21       38.06       23.92     13.80 o 
   5  16  21        0.01       -7.06     15.35 o 
  -4  17  21        8.26       16.01     18.73 o 
  -3  17  21       22.31       20.92     13.91 o 
  -2  17  21       38.16       61.90     13.79 o 
  -1  17  21        4.09       10.78     11.19 o 
   0  17  21       38.59       45.87     13.25 o 
   1  17  21        4.29        3.81     17.74 o 
   2  17  21       37.61       73.94     14.35 o 
   3  17  21       20.93       33.81     13.67 o 
   4  17  21        8.43      -13.09     13.09 o 
  -3  18  21        2.80       17.54     16.42 o 
  -2  18  21       15.41       19.63     12.21 o 
  -1  18  21        5.41       -0.29     10.96 o 
   0  18  21        3.97       11.20     10.98 o 
   1  18  21        5.66       15.93     13.03 o 
   2  18  21       15.59       31.94     15.28 o 
   3  18  21        2.89       -6.99     14.89 o 
  -2  19  21       14.53       41.95     18.73 o 
  -1  19  21        2.39       40.54     15.07 o 
   0  19  21        3.20        7.36     15.09 o 
   1  19  21        2.56       13.03     13.08 o 
   2  19  21       14.29        8.41     16.19 o 
   0   0  22      515.99      486.60     25.50 o 
   1   0  22      237.94      224.30     10.50 o 
   2   0  22       29.13       28.86      7.79 o 
   3   0  22     1411.65     1269.56     28.26 o 
   4   0  22       98.86      126.90     11.45 o 
   5   0  22      516.99      460.44     20.91 o 
   6   0  22       17.28       26.52     12.02 o 
   7   0  22        4.59        9.01     10.76 o 
   8   0  22        1.37      -11.93     13.78 o 
  -8   1  22       19.96       -1.35     13.25 o 
  -7   1  22        2.03        4.67     12.21 o 
  -6   1  22        5.65        5.80      8.71 o 
  -5   1  22      159.51      143.30     12.52 o 
  -4   1  22      980.42      905.17     25.34 o 
  -3   1  22       15.26       23.23      8.58 o 
  -2   1  22      536.75      517.08     16.11 o 
  -1   1  22       60.01       54.01      7.76 o 
   0   1  22        0.60       -4.24      6.04 o 
   1   1  22       60.56       65.65      8.48 o 
   2   1  22      523.66      525.14     15.93 o 
   3   1  22       16.55       36.73      8.90 o 
   4   1  22      978.46      935.90     27.10 o 
   5   1  22      159.74      157.05     14.74 o 
   6   1  22        6.52        7.25      9.53 o 
   7   1  22        2.07       20.48     12.11 o 
   8   1  22       20.14       40.95     12.66 o 
  -8   2  22       10.40        9.91     13.39 o 
  -7   2  22        4.62       34.96     14.96 o 
  -6   2  22       33.17       36.56     11.22 o 
  -5   2  22       79.38       78.85     10.90 o 
  -4   2  22       50.91       46.71     10.77 o 
  -3   2  22     1288.43     1162.39     27.01 o 
  -2   2  22      301.74      254.01     12.33 o 
  -1   2  22      190.26      176.45      9.89 o 
   0   2  22       30.78       26.91      6.85 o 
   1   2  22      185.97      185.34     10.67 o 
   2   2  22      294.49      265.65     12.41 o 
   3   2  22     1285.89     1169.63     35.95 o 
   4   2  22       52.16       60.46     11.19 o 
   5   2  22       80.16       90.17     12.81 o 
   6   2  22       33.30       29.87     12.17 o 
   7   2  22        4.59       -2.23     10.68 o 
   8   2  22       10.09       26.59     12.12 o 
  -8   3  22       24.95       25.56     12.80 o 
  -7   3  22        2.61       -9.29     10.30 o 
  -6   3  22       42.08       45.08     11.33 o 
  -5   3  22       23.00       23.23      9.31 o 
  -4   3  22      244.71      230.15     15.08 o 
  -3   3  22       45.16       50.04      9.75 o 
  -2   3  22     1874.25     1672.30     30.17 o 
  -1   3  22      207.04      196.03     15.13 o 
   0   3  22      174.82      191.17      9.95 o 
   1   3  22      211.58      198.22     10.99 o 
   2   3  22     1852.98     1715.07     33.06 o 
   3   3  22       42.65       47.27     10.54 o 
   4   3  22      238.18      229.25     18.10 o 
   5   3  22       22.31       31.40     14.67 o 
   6   3  22       42.75       52.88     12.04 o 
   7   3  22        2.76        4.30     12.91 o 
   8   3  22       25.23       39.02     12.46 o 
  -8   4  22       22.36       16.14     12.77 o 
  -7   4  22       11.52        7.73     11.59 o 
  -6   4  22       66.17       80.29     12.54 o 
  -5   4  22      293.03      286.64     23.93 o 
  -4   4  22       64.68       80.28     10.33 o 
  -3   4  22     1578.09     1433.48     53.51 o 
  -2   4  22     1184.76     1179.88     24.27 o 
  -1   4  22       75.57       93.24      9.05 o 
   0   4  22      102.83      105.91      8.55 o 
   1   4  22       77.83       87.15     15.96 o 
   2   4  22     1170.32     1128.24     29.36 o 
   3   4  22     1570.58     1491.57     39.73 o 
   4   4  22       66.21       53.80     12.23 o 
   5   4  22      292.63      277.22     20.32 o 
   6   4  22       65.56       53.41     11.96 o 
   7   4  22       11.85       17.33     11.72 o 
   8   4  22       22.14       42.64     13.15 o 
  -8   5  22        2.83        0.04     12.11 o 
  -7   5  22       13.50       22.45     11.84 o 
  -6   5  22       17.56        4.72     10.68 o 
  -5   5  22       55.50       42.07     11.03 o 
  -4   5  22      156.68      139.77     12.10 o 
  -3   5  22       91.17       92.88      9.77 o 
  -2   5  22     1596.08     1619.12     32.67 o 
  -1   5  22      143.42      117.42     11.80 o 
   0   5  22       12.78        9.17      9.03 o 
   1   5  22      138.67      115.96     13.27 o 
   2   5  22     1589.49     1623.61     41.91 o 
   3   5  22       88.61       79.99     13.63 o 
   4   5  22      150.88      143.53     19.01 o 
   5   5  22       53.94       37.99     10.87 o 
   6   5  22       16.63       45.64     11.83 o 
   7   5  22       13.65       26.54     11.91 o 
   8   5  22        2.75       23.64     13.54 o 
  -8   6  22       19.81       65.95     18.01 o 
  -7   6  22        7.32       32.72     13.52 o 
  -6   6  22        8.21       22.08     12.76 o 
  -5   6  22      158.75      196.30     18.60 o 
  -4   6  22       36.24       39.65     10.75 o 
  -3   6  22      939.56      873.68     23.55 o 
  -2   6  22      701.46      631.33     27.14 o 
  -1   6  22      105.28       96.82     11.18 o 
   0   6  22     1095.59     1071.21     38.12 o 
   1   6  22      102.48       95.40     14.09 o 
   2   6  22      695.68      646.22     26.05 o 
   3   6  22      934.21      842.33     29.91 o 
   4   6  22       38.41       21.51     11.42 o 
   5   6  22      158.41      146.92     15.22 o 
   6   6  22        7.85       -7.29     10.21 o 
   7   6  22        7.57       -3.91     10.37 o 
   8   6  22       19.75       76.43     27.11 o 
  -8   7  22        8.58       29.75     48.42 o 
  -7   7  22       28.64       20.60     13.02 o 
  -6   7  22       52.00       55.28     14.30 o 
  -5   7  22       84.28       79.50     14.98 o 
  -4   7  22      181.49      172.44     18.23 o 
  -3   7  22       52.70       70.29     11.80 o 
  -2   7  22     1058.30      965.49     37.24 o 
  -1   7  22      589.21      578.52     19.53 o 
   0   7  22      117.79       86.41     10.78 o 
   1   7  22      579.44      523.22     21.05 o 
   2   7  22     1053.69     1009.61     32.59 o 
   3   7  22       53.32       84.19     13.84 o 
   4   7  22      180.15      162.41     17.08 o 
   5   7  22       84.69       76.89     12.94 o 
   6   7  22       50.84       61.32     12.93 o 
   7   7  22       29.35       37.16     14.90 o 
   8   7  22        8.42       39.46     23.93 o 
  -7   8  22        2.50        4.96     12.14 o 
  -6   8  22        4.47       -0.68     12.26 o 
  -5   8  22        5.65       16.15     12.08 o 
  -4   8  22       74.48       66.27     13.33 o 
  -3   8  22      378.91      312.61     19.26 o 
  -2   8  22      229.74      214.74     14.06 o 
  -1   8  22      312.90      284.06     15.14 o 
   0   8  22      421.00      398.79     16.99 o 
   1   8  22      303.32      292.47     17.01 o 
   2   8  22      226.72      247.23     19.11 o 
   3   8  22      379.29      351.44     22.12 o 
   4   8  22       75.25       60.07     13.48 o 
   5   8  22        5.56       22.24     12.37 o 
   6   8  22        4.21        8.24     11.88 o 
   7   8  22        2.65        8.33     13.16 o 
   8   8  22       20.22       31.75     28.35 o 
  -7   9  22       23.94       46.24     14.57 o 
  -6   9  22       11.06       22.28     13.23 o 
  -5   9  22        5.02        9.23     13.45 o 
  -4   9  22      126.69      110.42     15.52 o 
  -3   9  22       67.66       70.54     12.17 o 
  -2   9  22      480.08      465.46     18.52 o 
  -1   9  22       49.27       55.53      9.88 o 
   0   9  22      253.35      254.40     14.53 o 
   1   9  22       47.07       73.58     13.36 o 
   2   9  22      476.18      481.52     30.74 o 
   3   9  22       68.61       99.03     14.80 o 
   4   9  22      128.03      136.25     17.10 o 
   5   9  22        5.45       32.52     12.30 o 
   6   9  22       10.93        1.22     11.81 o 
   7   9  22       24.32       60.48     14.42 o 
  -7  10  22        1.68      -12.67     12.67 o 
  -6  10  22        2.48        3.50     12.59 o 
  -5  10  22        1.91        2.85     12.11 o 
  -4  10  22       64.51       70.00     14.65 o 
  -3  10  22      155.36      166.25     17.74 o 
  -2  10  22       72.95      100.96     11.30 o 
  -1  10  22        8.85       26.90      8.76 o 
   0  10  22        5.96       19.08      9.72 o 
   1  10  22        7.34        0.87     10.25 o 
   2  10  22       70.97       82.15     14.77 o 
   3  10  22      155.44      182.95     18.24 o 
   4  10  22       65.83       73.78     14.49 o 
   5  10  22        1.80        3.79     11.37 o 
   6  10  22        2.41       -2.68     14.40 o 
   7  10  22        1.54       -0.82     11.32 o 
  -6  11  22        2.00        1.98     12.08 o 
  -5  11  22        8.76       24.95     12.85 o 
  -4  11  22       26.63       23.15     12.57 o 
  -3  11  22       42.45       62.46     12.65 o 
  -2  11  22       68.47       79.41     12.47 o 
  -1  11  22        4.13        1.78     15.16 o 
   0  11  22       32.91       50.54     11.45 o 
   1  11  22        3.33        1.83     10.32 o 
   2  11  22       70.25       78.28     14.34 o 
   3  11  22       41.48       49.74     14.38 o 
   4  11  22       27.05       30.49     12.61 o 
   5  11  22        8.08       18.71     11.97 o 
   6  11  22        1.90       26.66     13.31 o 
   7  11  22       32.24       31.53     27.44 o 
  -6  12  22        4.27        8.73     12.14 o 
  -5  12  22        2.65        9.74     13.98 o 
  -4  12  22       39.81       55.30     14.02 o 
  -3  12  22      123.37      110.54     15.03 o 
  -2  12  22       20.87       29.39      9.86 o 
  -1  12  22       37.26       35.75      9.59 o 
   0  12  22        0.80       -8.93      8.93 o 
   1  12  22       38.75       24.00     10.17 o 
   2  12  22       20.08       22.76     11.90 o 
   3  12  22      121.58      116.25     17.48 o 
   4  12  22       40.11       41.25     13.19 o 
   5  12  22        2.81       -8.63     12.34 o 
   6  12  22        4.52        1.50     11.76 o 
   7  12  22       11.05        2.49     25.63 o 
  -5  13  22       19.33       45.09     14.82 o 
  -4  13  22        2.32       -2.27     12.10 o 
  -3  13  22       30.31       40.89     12.44 o 
  -2  13  22       13.70       28.05      9.91 o 
  -1  13  22        5.09        3.78      8.96 o 
   0  13  22        2.11        4.72     10.27 o 
   1  13  22        6.03       28.27     11.90 o 
   2  13  22       12.69       10.85     11.42 o 
   3  13  22       29.90       52.19     13.99 o 
   4  13  22        1.99       -4.56     12.07 o 
   5  13  22       19.07       36.98     13.91 o 
   6  13  22       16.95        8.01     39.54 o 
  -5  14  22       30.21       20.28     13.04 o 
  -4  14  22       24.05       32.86     13.65 o 
  -3  14  22       17.00        1.94     10.37 o 
  -2  14  22       15.26       25.90     10.60 o 
  -1  14  22        0.93       14.85      9.75 o 
   0  14  22        0.93       -4.31      9.71 o 
   1  14  22        1.34       -7.77     10.55 o 
   2  14  22       14.25        7.04     11.61 o 
   3  14  22       16.75       18.93     11.79 o 
   4  14  22       23.20       17.34     15.75 o 
   5  14  22       29.94       39.44     13.84 o 
   6  14  22        2.73        3.18     26.31 o 
  -4  15  22        3.91        8.19     12.34 o 
  -3  15  22       24.43        6.87     11.45 o 
  -2  15  22       10.65       15.72     11.49 o 
  -1  15  22       18.93       31.09     11.66 o 
   0  15  22       57.90       54.66     12.66 o 
   1  15  22       19.70        8.25     15.35 o 
   2  15  22        9.84        9.63     12.41 o 
   3  15  22       24.32       18.41     13.26 o 
   4  15  22        3.56        6.49     11.47 o 
   5  15  22       18.42       26.26     15.94 o 
  -4  16  22       37.97       29.65     16.09 o 
  -3  16  22        9.77       22.34     11.94 o 
  -2  16  22       16.66       16.13     10.78 o 
  -1  16  22       10.70       23.28     12.06 o 
   0  16  22       18.51       18.47     11.14 o 
   1  16  22       11.58       45.45     12.90 o 
   2  16  22       15.95       35.79     18.01 o 
   3  16  22       10.22       18.54     13.06 o 
   4  16  22       37.33       21.78     13.73 o 
  -4  17  22        1.49      -11.79     32.43 o 
  -3  17  22        6.75        4.11     11.69 o 
  -2  17  22        2.08       42.77     13.17 o 
  -1  17  22       34.27       41.66     16.13 o 
   0  17  22       70.20       62.15     13.78 o 
   1  17  22       34.08       57.90     15.05 o 
   2  17  22        2.33       10.99     17.35 o 
   3  17  22        6.78       12.52     15.24 o 
   4  17  22        1.41       27.90     17.30 o
[truncated: 107,902 more chars]
